# Supplementary material for: Phage SEP1 hijacks Staphylococcus epidermidis stationary cells’ metabolism to replicate
Source: mSystems. 2024 Jun 21;9(7):e00263-24. doi: 10.1128/msystems.00263-24 (PMC11265418; doi:10.1128/msystems.00263-24)
Supplement: Supplemental tables — Tables S1 to S5. [file msystems.00263-24-s0005.xlsx]

## Sheet: Table S1
Table S1 - SEP1 phage RPKM (Reads Per Kilobase per Million mapped reads) mean and SD values from three independent experiments at 5-, 15- and 30-min post infection in exponential and stationary cells.
For exponential cells, early, middle and late genes are highlighted in green, blue and orange, respectively, based on the maximum RPKM value. For stationary cells, the maximum RPKM value is highligted in gray.
SEP1 transcriptional data (exponential cells)
name ID	Feature ID	E 5min - RPKM AVG	E 15min - RPKM AVG	E 30min - RPKM AVG	E 5min - RPKM STDEV	E 15min - RPKM STDEV	E 30min - RPKM STDEV
terminase large subunit	FDH45_gp001	4169.34	3701.95	2317.08	165.74	385.409	166.522
hypothetical protein	FDH45_gp002	364.95	0	0	244.415	0	0
virion structural protein	FDH45_gp003	4838.71	21631.5	3856.7	160.224	2236.68	763.652
hypothetical protein	FDH45_gp004	52.8471	448.049	99.711	12.3083	7.36667	40.8543
hypothetical protein	FDH45_gp005	3910.88	38742.1	7546.54	351.054	5188.19	1834.8
hypothetical protein	FDH45_gp006	146.463	1562.2	2378.83	41.6675	378.817	127.219
portal protein	FDH45_gp007	326.533	3439.46	4788.35	42.9254	803.798	332.64
portal protein	FDH45_gp008	223.363	3937.13	7603.14	14.5921	897.83	366.635
head maturation protease	FDH45_gp009	781.738	7024.76	30495.5	51.9502	2398.15	1815.97
hypothetical protein	FDH45_gp010	895.794	8415	47194	69.3636	2789.38	5433.44
major capsid protein	FDH45_gp011	1385.96	5601.88	102630	94.2993	2248.43	3882.35
hypothetical protein	FDH45_gp012	30.2456	300.546	7108.54	15.928	140.405	914.312
tail fiber protein	FDH45_gp013	347.689	294.875	6827.92	152.047	117.215	204.235
virion structural protein	FDH45_gp014	170.312	226.406	6559.62	64.2676	90.0051	93.9822
hypothetical protein	FDH45_gp015	72.392	183.663	6270.64	18.373	78.4817	268.812
hypothetical protein	FDH45_gp016	49.3494	167.511	17353	11.8062	71.6078	564.536
hypothetical protein	FDH45_gp017	29.9222	47.137	8977.72	7.32447	25.4349	544.496
tail sheath	FDH45_gp018	66.6168	217.225	37732.3	26.7304	44.2163	3156.55
virion structural protein	FDH45_gp019	29.0079	185.401	40604.7	6.16329	26.5414	5400.35
intron encoded nuclease	FDH45_gp020	4099.44	2219.32	837.548	403.985	235.629	80.3982
hypothetical protein	FDH45_gp021	850.306	135.087	37.0573	78.4586	16.7673	15.5388
hypothetical protein	FDH45_gp022	26.7317	9.74821	1.70221	8.27579	2.41058	1.14846
hypothetical protein	FDH45_gp023	6548.48	889.745	139.28	1054	143.119	39.6046
hypothetical protein	FDH45_gp024	130.912	24.5299	5.88594	21.9666	8.19101	1.23374
virion structural protein	FDH45_gp025	5918.71	1242.97	189.949	1550.49	49.472	76.0503
tail assembly chaperone	FDH45_gp026	1325.7	2879.43	10573.4	174.462	373.423	346.525
tape measure chaperone	FDH45_gp027	1369.79	3274.65	11796.9	165.505	352.245	389.716
tail associated lysin	FDH45_gp028	182.753	705.256	4598.53	46.7352	162.934	242.487
lytic transglycosylase	FDH45_gp029	142.938	395.904	3431.81	64.3699	87.3356	153.242
tail protein with lysin activity	FDH45_gp030	1778.14	696.226	2246.65	80.5137	82.7456	157.206
tail protein with lysin activity	FDH45_gp031	1418.45	540.068	1280.53	137.897	58.7173	120.767
glycerophosphoryl diester phosphodiesterase	FDH45_gp032	2411.29	1369.09	2783.88	188.834	132.049	144.671
poly-gamma-glutamate hydrolase	FDH45_gp033	1031.07	1524.13	2713.84	141.853	99.8204	223.013
virion structural protein	FDH45_gp034	6396.12	2110.6	2195.5	304.288	218.074	134.108
hypothetical protein	FDH45_gp035	2603.07	1129.57	1264.73	270.633	102.894	90.1217
baseplate wedge protein	FDH45_gp036	2669.12	1683.73	2135.73	350.938	69.9617	168.486
baseplate J-like protein	FDH45_gp037	1490.47	1968.86	2732.05	266.552	151.26	213.915
virion structural protein	FDH45_gp038	670.525	1126.52	1658.47	44.9423	39.569	117.319
baseplate protein	FDH45_gp039	9316.88	8884.91	15199.8	467.376	98.746	518.748
DUF4815 domain-containing protein	FDH45_gp040	2483.17	8165.58	14681.1	202.907	543.142	384.248
hypothetical protein	FDH45_gp041	2.46863	84.4665	162.774	4.2758	12.1272	21.1525
virion structural protein	FDH45_gp042	67.9339	4535.33	7101.65	13.2715	210.491	55.1652
DUF2977 domain-containing protein	FDH45_gp043	222.353	5121.07	8805.58	90.0939	358.336	121.522
tail fiber protein	FDH45_gp044	3317.98	4787.99	7689.86	166.882	256.818	240.445
DNA helicase	FDH45_gp045	4239.09	5008.71	1910.33	192.92	150.853	515.393
HTH DNA binding protein	FDH45_gp046	3930.24	3799.59	1353.04	559.947	151.767	334.539
helicase DnaB-like	FDH45_gp047	6262.24	5879.62	1755.53	638.007	502.243	403.277
hypothetical protein	FDH45_gp048	11394.6	6698.56	604.99	227.263	929.803	144.996
hypothetical protein	FDH45_gp049	6155.95	3894.51	374.107	690.308	664.778	123.885
recombination exonuclease	FDH45_gp050	6178.55	7672.81	869.572	443.827	1027.47	170.611
hypothetical protein	FDH45_gp051	9364.85	4795.18	442.37	513.141	918.344	116.816
exonuclease	FDH45_gp052	8413.99	6649.92	637.922	693.677	1349.64	152.626
anti-sigma factor	FDH45_gp053	4763.09	3437.61	311.617	888.824	597.673	78.3319
DNA primase/helicase	FDH45_gp054	5179.45	5876.9	570.78	725.777	1239.08	129.722
transposase	FDH45_gp055	7413.08	8713.63	1871.56	103.407	969.678	456.458
hypothetical protein	FDH45_gp056	10650.3	17279.5	4257.75	207.576	168.258	1148.83
hypothetical protein	FDH45_gp057	9117.34	25822.6	6989.94	603.369	1719.49	1809.1
RusA-like Holliday junction resolvase	FDH45_gp058	4276.06	12193.9	3222.86	387.71	453.191	590.399
flavodoxin	FDH45_gp059	2574.53	8283.94	3978.25	260.298	658.052	670.884
ribonucleotide reductase large subunit	FDH45_gp060	1687.8	8709.15	3812.34	191.335	404.685	510.414
ribonucleotide reductase class Ia beta subunit	FDH45_gp061	1432.27	9530.08	4351.91	310.2	506.769	680.283
hypothetical protein	FDH45_gp062	2794.64	5534.9	2115.67	490.455	413.77	367.965
transposase	FDH45_gp063	7830.36	21088.7	9427.54	1335.09	1843.89	1242.83
thioredoxin	FDH45_gp064	4321.03	21432.6	11776.2	915.525	2822.13	1880.33
hypothetical protein	FDH45_gp065	758.137	3204.16	2117.82	164.53	644.383	384.521
DNA binding protein	FDH45_gp066	1011.2	5705.04	4256.64	115.849	1164.53	664.897
DNA polymerase	FDH45_gp067	5616.3	5695.44	661.021	187.849	677.399	124.667
HNH endonuclease	FDH45_gp068	0	210.855	217.491	0	350.932	44.6694
hypothetical protein	FDH45_gp069	14083.3	18578.7	1488.72	450.627	1218.05	331.334
hypothetical protein	FDH45_gp070	15984.5	49624.8	6574.33	1557.2	2665.65	2100.84
UvsX-like recombinase	FDH45_gp071	5063.71	17507.7	3843.51	971.836	964	1165.78
hypothetical protein	FDH45_gp072	1870.71	11912.8	3098.9	140.907	1161.59	958.894
RNA polymerase sigma factor	FDH45_gp073	1295.15	12772.8	3482.9	68.8812	1467.55	937.4
holin	FDH45_gp074	823.122	2021.49	6230.84	112.718	224.604	962.727
Ig domain containing protein	FDH45_gp075	2582.56	6366.34	26818.9	620.061	113.868	6162.33
hypothetical protein	FDH45_gp076	14312	10782.1	849.196	180.355	1003.48	139.979
hypothetical protein	FDH45_gp077	3813.14	4490.62	362.094	717.445	520.833	96.4135
exonuclease	FDH45_gp078	11033.8	17450.3	1567.65	1545.65	1505.93	304.441
hypothetical protein	FDH45_gp079	1081.49	2637.07	254.843	235.6	164.231	19.5115
hypothetical protein	FDH45_gp080	5296.41	5740.63	1372.33	234.03	529.675	85.2845
hypothetical protein	FDH45_gp081	4010.31	6712.95	1705.1	59.5045	635.699	135.53
hypothetical protein	FDH45_gp082	4853.62	6897.32	1751.75	345.425	538.862	160.382
hypothetical protein	FDH45_gp083	2685.5	5763.1	1403.7	236.356	232.708	60.3334
hypothetical protein	FDH45_gp084	16953.4	6841.02	1028.56	213.615	1618.14	73.1651
hypothetical protein	FDH45_gp085	11062.6	8766.12	2623.65	619.707	1523.2	290.204
virion structural protein	FDH45_gp086	5937.94	7597.89	2214.37	773.363	1246.61	179.557
DNA binding protein	FDH45_gp087	17728	14249.7	2964.31	680.279	2257.52	293.039
hypothetical protein	FDH45_gp088	11713.4	12591.2	2413.82	596.394	1698.54	84.3627
hypothetical protein	FDH45_gp089	1144.05	1962.12	2233.75	459.516	106.573	330.72
hypothetical protein	FDH45_gp090	4185.47	1975.47	247.838	249.811	121.791	28.7523
hypothetical protein	FDH45_gp091	6652.34	3695.42	399.313	113.279	270.316	17.3089
hypothetical protein	FDH45_gp092	984.404	649.324	63.9802	159.199	36.522	9.96778
hypothetical protein	FDH45_gp093	3167.57	3453.92	341.034	369.086	233.627	110.541
hypothetical protein	FDH45_gp094	17377	20393.9	2095.19	388.003	2070.27	323.493
hypothetical protein	FDH45_gp095	11312.3	15395.9	1671.66	659.251	387.529	300.345
hypothetical protein	FDH45_gp096	19610.4	5905.48	541.141	984.056	1451.32	95.5469
hypothetical protein	FDH45_gp097	19144	11181.4	745.724	959.435	2066.04	115.332
hypothetical protein	FDH45_gp098	14455.5	10485.6	629.015	1266.95	1303.93	116.182
RNA ligase	FDH45_gp099	7804.45	11546.2	681.022	754.992	1734.75	123.103
hypothetical protein	FDH45_gp100	1119.64	14708.3	877.301	370.153	1201.96	228.689
prohibitin family protein	FDH45_gp101	692.552	24899	1473.32	316.221	1135.78	193.133
hypothetical protein	FDH45_gp102	5505.08	2107.64	141.619	834.053	429.855	32.7625
hypothetical protein	FDH45_gp103	3428.99	1363.89	78.6237	547.077	132.929	7.62955
hypothetical protein	FDH45_gp104	9885.98	4672.97	276.699	2051.55	434.302	67.5533
hypothetical protein	FDH45_gp105	143.259	84.8572	6.02164	37.9126	7.86619	2.33168
hypothetical protein	FDH45_gp106	11500.7	6499.61	422.156	1224.43	1135.91	77.2954
hypothetical protein	FDH45_gp107	7944.76	5418.88	334.589	1097.31	986.69	77.223
hypothetical protein	FDH45_gp108	7211.81	6173.96	395.517	968.853	948.893	89.8441
hypothetical protein	FDH45_gp109	2032.54	2312.41	138.24	370.821	421.093	33.3658
hypothetical protein	FDH45_gp110	13588.5	7060.84	458.047	693.756	1794.94	65.4294
hypothetical protein	FDH45_gp111	6284.68	3926.25	246.222	317.339	768.204	79.0922
hypothetical protein	FDH45_gp112	7038.48	6023.74	352.432	338.284	866.771	103.244
hypothetical protein	FDH45_gp113	7872.06	10148.7	599.663	406.869	1741.67	166.758
hypothetical protein	FDH45_gp114	6207.64	11190.1	704.09	345.815	1987.02	193.505
hypothetical protein	FDH45_gp115	1850.2	4092.31	256.547	48.9926	404.465	85.1204
hypothetical protein	FDH45_gp116	1247.45	4056.06	240.857	180.618	441.801	101.338
hypothetical protein	FDH45_gp117	1935.87	10911.3	672.934	134.758	1022.14	215.696
hypothetical protein	FDH45_gp118	1401.89	10877.2	663.21	115.129	1007.03	140.342
hypothetical protein	FDH45_gp119	3967.04	3493.15	190.452	994.262	392.752	65.1177
hypothetical protein	FDH45_gp120	6451.6	7169.69	419.228	889.972	650.427	101.107
hypothetical protein	FDH45_gp121	3379.19	4681.16	276.438	573.863	396.761	83.0189
hypothetical protein	FDH45_gp122	3219.19	5601.32	316.499	903.115	722.067	89.5366
hypothetical protein	FDH45_gp123	634.072	1906.38	110.967	278.151	197.131	46.7797
hypothetical protein	FDH45_gp124	601.151	2558.23	145.571	273.858	189.356	48.9231
hypothetical protein	FDH45_gp125	411.162	2573.11	149.863	165.129	52.8338	55.5535
hypothetical protein	FDH45_gp126	13161.6	5246.93	310.595	865.568	1149.07	46.5774
hypothetical protein	FDH45_gp127	2964.87	1498.71	73.659	548.622	213.26	14.155
hypothetical protein	FDH45_gp128	3209.36	2583.54	123.09	665.985	120.145	29.1907
hypothetical protein	FDH45_gp129	15932.6	9035.21	558.377	3617.75	580.11	128.128
hypothetical protein	FDH45_gp130	19059.3	8422.65	649.355	1471.11	1068.07	132.93
hypothetical protein	FDH45_gp131	12410.3	6821.96	574.696	2044.89	575.059	128.344
hypothetical protein	FDH45_gp132	2531.34	502.654	52.2741	612.346	27.1738	9.32963
hypothetical protein	FDH45_gp133	4010.01	1877.49	183.206	661.922	301.549	28.7333
hypothetical protein	FDH45_gp134	6141.82	2762.74	319.085	979.55	388.34	69.3918
pentapeptide repeat protein	FDH45_gp135	12405.9	4297.05	381.482	1246.67	874.917	50.531
hypothetical protein	FDH45_gp136	16242.8	8696.15	599.356	4317.3	1488.68	218.057
hypothetical protein	FDH45_gp137	13117.3	8007.9	500.869	2198.85	983.982	89.066
hypothetical protein	FDH45_gp138	4929.1	3675.19	215.466	892.914	506.618	44.3814
hypothetical protein	FDH45_gp139	359.119	54.0894	6.74226	140.477	2.06632	2.9351
hypothetical protein	FDH45_gp140	20388.6	13210	1046.7	1193.03	2720.07	59.2361
hypothetical protein	FDH45_gp141	1321.44	327.493	36.0663	80.7064	100.216	8.04103
hypothetical protein	FDH45_gp142	45285.7	3395.07	1023.56	4340.82	773.39	223.647
hypothetical protein	FDH45_gp143	38172.5	1767.05	563.474	3179.72	119.922	82.6299
TreK	FDH45_gp144	117589	9008.36	3156.85	4752.08	1855.04	370.834
TreO	FDH45_gp145	91.394	5.39189	1.95782	51.4602	1.25104	1.69762
hypothetical protein	FDH45_gp146	4976.05	348.727	214.146	457.8	104.647	28.8787
hypothetical protein	FDH45_gp147	104165	6378.31	2395.02	10975.5	591.534	229.892
TreN-like membrane protein	FDH45_gp148	207.865	10.8902	1.99013	58.3207	1.94844	0.690759
hypothetical protein	FDH45_gp149	2835.12	178.754	68.4856	285.63	29.1305	12.4349
hypothetical protein	FDH45_gp150	155898	9882.88	4321.15	19407.1	1477.41	616.228
Tre protein	FDH45_gp151	56624.9	3551.09	1164.23	2848.65	910.214	260.539
hypothetical protein	FDH45_gp152	110530	7834.04	3200.79	11966.5	965.603	311.957
hypothetical protein	FDH45_gp153	127.007	13.7035	3.56129	14.4891	6.15618	2.54717
hypothetical protein	FDH45_gp154	59888.3	7336.63	2003.41	3976.66	1333.37	270.648
hypothetical protein	FDH45_gp155	52.8308	37.8962	162.821	5.00974	3.40108	43.233
hypothetical protein	FDH45_gp156	292.763	792.209	78.4147	71.9445	70.0319	37.9823
BofL	FDH45_gp157	3134.54	7104.58	662.362	108.935	421.008	120.345
hypothetical protein	FDH45_gp158	1587.5	2823.92	252.828	319.935	101.408	79.5183
hypothetical protein	FDH45_gp159	9229.65	10365.4	949.973	173.994	1074.26	187.869
hypothetical protein	FDH45_gp160	2958.08	2772.81	221.687	502.415	131.704	67.4357
endonuclease	FDH45_gp161	199.594	856.983	2238.37	8.42449	187.408	193.95
major tail protein	FDH45_gp162	1734.62	11153.5	40890.2	96.1554	2177.18	5516.72
hypothetical protein	FDH45_gp163	37.5864	159.661	7265.57	6.19102	33.5424	963.301
major tail protein	FDH45_gp164	52.9804	172.528	8150.01	17.9115	47.9122	1004.07
transglycosylase	FDH45_gp165	5898.7	23210.7	14988.6	591.16	3442.07	4175.91
RinB-like transcriptional activator	FDH45_gp166	7.22355	24.4367	5.53118	3.51434	4.84477	2.05255
hypothetical protein	FDH45_gp167	1896.74	6063.4	919.29	237.765	755.751	190.489
nucleotide kinase	FDH45_gp168	3199.79	8726.03	1279.73	226.048	778.958	381.589
HNH endonuclease	FDH45_gp169	8898.61	16437.4	1881.73	1501.56	1325.24	545.697
MazG-like pyrophosphatase	FDH45_gp170	12587.9	17959.7	1855.22	1733.16	1335.84	572.968
hypothetical protein	FDH45_gp171	2160.8	1587.82	89.7159	102.253	15.1574	26.0919
virion structural protein	FDH45_gp172	64.8164	661.449	459.011	29.3677	75.144	73.7779
hypothetical protein	FDH45_gp173	158.731	1095.29	774.588	27.9817	37.5185	125.054
hypothetical protein	FDH45_gp174	1026.02	5654.65	843.207	232.925	158.077	197.684
nucleoside 2-deoxyribosyltransferase	FDH45_gp175	3616.77	12949.9	1995.24	329.764	993.32	382.296
HNH endonuclease	FDH45_gp176	5225.79	8718.98	1469.67	372.675	659.601	401.715
hypothetical protein	FDH45_gp177	5626.48	5658.57	882.608	205.854	711.13	191.666
hypothetical protein	FDH45_gp178	132.632	241.837	37.6976	10.0334	32.6662	8.67474
PhoH family protein	FDH45_gp179	5550.58	10015.7	1492.98	431.127	380.638	311.778
hypothetical protein	FDH45_gp180	5204.3	7248.99	815.405	765.205	414.291	259.521
Rnase H	FDH45_gp181	11184.1	13649.8	1507.76	497.187	1336.04	293.115
hypothetical protein	FDH45_gp182	1069.89	1113.33	128.303	19.3064	96.5209	29.0787
hypothetical protein	FDH45_gp183	8730.15	7090.53	716.238	491.512	681.469	142.463
transcriptional regulator	FDH45_gp184	14132.2	10778	1014.74	868.822	1024.83	247.856
hypothetical protein	FDH45_gp185	11972.6	8442.72	740.007	1007.33	689.578	206.947
endolysin	FDH45_gp186	3361.14	3244.8	9775.71	156.807	574.318	348.118
HNH endonuclease	FDH45_gp187	2330.66	300.012	0	430.979	271.058	0
holin	FDH45_gp188	10.0537	62.0043	13049.5	4.45813	10.0225	188.661
hypothetical protein	FDH45_gp189	133.021	877.713	117.609	18.4765	101.957	22.4116
hypothetical protein	FDH45_gp190	1063.07	9238.54	1635.7	20.7722	1429.88	337.979
hypothetical protein	FDH45_gp191	261.085	2114.6	401.637	41.6295	273.95	84.9
ribosome associated inhibitor A; zinc finger domain	FDH45_gp192	14937	8337.36	1249.33	875.352	1080.39	153.777
anti-repressor protein	FDH45_gp193	9129.25	6692.21	554.371	433.117	275.358	144.929
hypothetical protein	FDH45_gp194	226.62	808.436	425.808	57.0117	385.667	60.1647
hypothetical protein	FDH45_gp195	549.828	343.431	5624.77	65.7335	71.8315	509.936
hypothetical protein	FDH45_gp196	416.66	1788.09	4031.72	61.1999	514.784	366.588
hypothetical protein	FDH45_gp197	20.432	81.5756	110.369	10.7734	19.0696	15.7146
hypothetical protein	FDH45_gp198	160.969	1001.26	1606.93	56.0247	266.442	104.058
hypothetical protein	FDH45_gp199	320.26	1515.51	2482.98	50.3875	432.533	72.2483
terminase small subunit	FDH45_gp200	266.252	1266.82	2311.88	41.269	344.231	148.09
SEP1 transcriptional data (stationary cells)
name ID	Feature ID	S 5min - RPKM AVG	S 15min - RPKM AVG	S 30min - RPKM AVG	S 5min - RPKM STDEV	S 15min - RPKM STDEV	S 30min - RPKM STDEV
terminase large subunit	FDH45_gp001	590.177	2292.99	3288.32	963.96	1259.3	590.063
hypothetical protein	FDH45_gp002	5.28076	0	0	9.14654	0	0
virion structural protein	FDH45_gp003	588.887	2901.25	6586.86	961.001	2824.52	2512.82
hypothetical protein	FDH45_gp004	9.38445	39.8078	153.396	16.2543	44.1606	37.958
hypothetical protein	FDH45_gp005	336.733	2554.99	7526.28	580.23	3464.3	3830.39
hypothetical protein	FDH45_gp006	8.81269	39.1691	149.451	9.48816	35.5394	57.1053
portal protein	FDH45_gp007	18.5168	83.713	308.204	23.4169	88.2173	104.751
portal protein	FDH45_gp008	41.7596	130.069	618.287	50.6406	79.1254	82.368
head maturation protease	FDH45_gp009	71.4997	54.1669	130.831	65.9115	4.20096	40.9051
hypothetical protein	FDH45_gp010	59.6449	69.9753	153.271	42.542	14.5309	61.2033
major capsid protein	FDH45_gp011	326.089	374.499	390.535	255.311	43.7604	45.0006
hypothetical protein	FDH45_gp012	7.64891	5.95978	12.6308	6.6418	2.98308	1.35377
tail fiber protein	FDH45_gp013	80.0757	224.398	259.934	117.952	38.7797	89.0225
virion structural protein	FDH45_gp014	61.2922	130.042	190.709	54.7596	44.0497	39.517
hypothetical protein	FDH45_gp015	43.1233	98.5063	194.332	38.5688	44.9128	45.3946
hypothetical protein	FDH45_gp016	57.3339	66.6148	157.365	46.0612	37.7767	34.78
hypothetical protein	FDH45_gp017	6.07819	23.161	63.9483	7.44415	15.6291	4.79044
tail sheath	FDH45_gp018	131.103	89.2124	282.74	140.045	36.2391	41.1479
virion structural protein	FDH45_gp019	167.16	71.9871	400.511	220.856	29.3226	87.7847
intron encoded nuclease	FDH45_gp020	539.702	1979.49	2948.28	875.677	780.477	295.293
hypothetical protein	FDH45_gp021	18.048	64.6761	49.9619	26.7363	43.6434	6.4808
hypothetical protein	FDH45_gp022	1.12613	0	0.72221	1.95052	0	0.62673
hypothetical protein	FDH45_gp023	66.1068	228.363	180.277	77.9269	269.563	162.711
hypothetical protein	FDH45_gp024	12.2851	19.4814	23.4994	21.2784	6.74011	9.5765
virion structural protein	FDH45_gp025	123.985	699.171	490.111	153.949	992.872	650.564
tail assembly chaperone	FDH45_gp026	46.5087	162.79	424.304	57.6217	62.8964	75.6037
tape measure chaperone	FDH45_gp027	189.091	369.157	855.928	259.144	108.946	139.755
tail associated lysin	FDH45_gp028	35.9538	78.3446	210.354	33.4046	26.3166	15.2739
lytic transglycosylase	FDH45_gp029	69.3036	199.736	557.354	91.8561	79.7049	13.7411
tail protein with lysin activity	FDH45_gp030	254.297	850.563	1229.06	420.807	186.5	259.634
tail protein with lysin activity	FDH45_gp031	148.63	624.021	1114.59	238.457	321.18	206.696
glycerophosphoryl diester phosphodiesterase	FDH45_gp032	289.965	1292.8	2877.14	495.571	821.109	730.05
poly-gamma-glutamate hydrolase	FDH45_gp033	242.072	1043.68	3229.01	399.706	578.417	460.011
virion structural protein	FDH45_gp034	430.119	1580.69	1747.18	607.873	1276.15	468.145
hypothetical protein	FDH45_gp035	86.6012	642.834	738.974	140.924	488.629	251.864
baseplate wedge protein	FDH45_gp036	97.4817	667.291	1004.35	156.009	803.291	476.476
baseplate J-like protein	FDH45_gp037	185.742	924.208	1759.87	317.873	669.047	485.618
virion structural protein	FDH45_gp038	53.6284	349.448	922.184	90.421	395.38	378.46
baseplate protein	FDH45_gp039	1349.29	4706.88	7178.16	2121.76	880.078	1499.95
DUF4815 domain-containing protein	FDH45_gp040	405.931	1897.13	5518.6	645.62	1197.87	1312.44
hypothetical protein	FDH45_gp041	3.97459	9.75873	65.162	6.88419	11.6391	12.3473
virion structural protein	FDH45_gp042	59.6291	266.919	1722.18	95.4859	232.55	416.689
DUF2977 domain-containing protein	FDH45_gp043	48.6903	251.317	2150.74	71.7917	215.319	586.394
tail fiber protein	FDH45_gp044	557.872	2038.48	4312.31	935.461	175.8	883.565
DNA helicase	FDH45_gp045	562.41	2212.57	4419.29	930.232	845.498	794.164
HTH DNA binding protein	FDH45_gp046	173.559	1268.7	2504.69	281.295	1614.67	1420.87
helicase DnaB-like	FDH45_gp047	675.691	3032.6	8235.54	1160.83	1708.55	1653.2
hypothetical protein	FDH45_gp048	1299.4	4676.8	4667.84	1743.5	1133.36	937.541
hypothetical protein	FDH45_gp049	273.942	1757.13	1697.51	397.393	931.399	523.757
recombination exonuclease	FDH45_gp050	661.075	3136.89	5681.38	1137.55	1829.54	1465.87
hypothetical protein	FDH45_gp051	706.359	1624.11	2033.16	828.245	1597.99	521.898
exonuclease	FDH45_gp052	359.026	1792.29	3105.55	577.396	1806.85	833.327
anti-sigma factor	FDH45_gp053	57.8036	728.446	1222.51	91.6113	1080.69	819.417
DNA primase/helicase	FDH45_gp054	298.55	1803.16	4255.07	515.701	1814.33	1283.61
transposase	FDH45_gp055	738.727	2764.62	6159.66	1165.07	2283.94	1427.95
hypothetical protein	FDH45_gp056	639.427	4076.38	9544.31	1055.71	3731.23	3082.83
hypothetical protein	FDH45_gp057	891.003	4779.13	12450.6	1523.8	4046.1	4136.86
RusA-like Holliday junction resolvase	FDH45_gp058	766.538	3003.58	7534.51	1325.26	1456.77	326.287
flavodoxin	FDH45_gp059	296.499	1473.25	4615.89	482.06	1268.28	924.951
ribonucleotide reductase large subunit	FDH45_gp060	265.055	1257.39	5125.06	442.781	1039.5	913.053
ribonucleotide reductase class Ia beta subunit	FDH45_gp061	161.246	1085.16	6407.83	258.399	1052.73	1355.74
hypothetical protein	FDH45_gp062	60.727	780.451	2838.79	98.1447	1166.56	1864.14
transposase	FDH45_gp063	617.658	3151.93	11254.3	996.002	3580.58	4904.27
thioredoxin	FDH45_gp064	363.767	2114.9	10702.4	616.394	2940.06	4902.43
hypothetical protein	FDH45_gp065	13.4223	128.869	778.34	20.2877	175.079	486.174
DNA binding protein	FDH45_gp066	67.9059	318.375	2497.63	117.616	217.68	487.911
DNA polymerase	FDH45_gp067	703.407	2890.65	5454.66	1181.83	1555.02	977.118
HNH endonuclease	FDH45_gp068	0	0	374.14	0	0	300.38
hypothetical protein	FDH45_gp069	2432.68	7785.03	14757.8	3906.39	2347	1516.84
hypothetical protein	FDH45_gp070	2730.23	11200.1	23935.9	4618.75	5521.45	3024.84
UvsX-like recombinase	FDH45_gp071	1002.96	4499.07	11158	1711.67	1838.77	2606.29
hypothetical protein	FDH45_gp072	221.656	1537.8	5562.87	383.92	2030.42	2104.09
RNA polymerase sigma factor	FDH45_gp073	203.861	1495.41	6183.23	353.098	2038.92	2060.82
holin	FDH45_gp074	15.6727	189.031	441.778	25.0472	248.98	293.942
Ig domain containing protein	FDH45_gp075	419.183	1403.46	3874.77	642.427	453.537	294.076
hypothetical protein	FDH45_gp076	3301.56	7488.93	12969.7	5546.78	2625.55	2182.86
hypothetical protein	FDH45_gp077	58.882	782.451	1205.51	88.1294	1176.93	856.265
exonuclease	FDH45_gp078	676.223	3739.37	8905.57	1155.29	4136.43	2900.36
hypothetical protein	FDH45_gp079	61.4391	504.438	1092.9	106.416	694.193	565.327
hypothetical protein	FDH45_gp080	808.046	3022.05	6535.74	1286.83	1070.81	1640.63
hypothetical protein	FDH45_gp081	710.149	2874.65	8757.58	1211.39	1262.57	2561.08
hypothetical protein	FDH45_gp082	280.83	1875.33	6599.85	482.838	1594.42	2098.09
hypothetical protein	FDH45_gp083	262.904	1325.81	5324.53	455.364	989.457	1242.19
hypothetical protein	FDH45_gp084	3763.73	9322.61	10621.9	6341.03	1057.41	1705.6
hypothetical protein	FDH45_gp085	1279.24	5548.86	11225.5	2208.13	3016.06	3629.29
virion structural protein	FDH45_gp086	541.581	3211.29	6774.12	938.045	2402.98	2149.28
DNA binding protein	FDH45_gp087	1382.99	6120.71	12087.4	2147.74	5442.85	3402.15
hypothetical protein	FDH45_gp088	1355.49	5606.04	13124.2	2294.87	3855.53	1745.34
hypothetical protein	FDH45_gp089	281.836	1197.35	5141.15	486.227	761.669	677.068
hypothetical protein	FDH45_gp090	1022.14	1711.99	3391.06	1694.09	81.4705	454.923
hypothetical protein	FDH45_gp091	543.292	1948.26	3604.41	894.136	783.118	672.882
hypothetical protein	FDH45_gp092	12.2603	145.363	230.191	21.2355	189.448	172.165
hypothetical protein	FDH45_gp093	56.1259	696.874	1427.57	69.1389	1056.86	1325.7
hypothetical protein	FDH45_gp094	2148.02	8337.38	20470	3633.58	4855.4	5615.24
hypothetical protein	FDH45_gp095	1587.28	4711.33	15860	2744.8	4492.56	4898.37
hypothetical protein	FDH45_gp096	2608.46	5964.91	5856.71	4274.84	30.8367	1164.08
hypothetical protein	FDH45_gp097	1252.39	4255.42	6638.91	2034.18	3367.79	831.483
hypothetical protein	FDH45_gp098	561.192	2492.6	3789.67	936.497	3014.65	1235.6
RNA ligase	FDH45_gp099	468.421	2330.13	4923.88	805.313	2242.42	898.209
hypothetical protein	FDH45_gp100	181.474	1296.28	5018.32	311.611	1617.96	1276.83
prohibitin family protein	FDH45_gp101	472.662	1992.14	10642.1	818.675	1462.61	1001.68
hypothetical protein	FDH45_gp102	441.11	1202.13	2163.02	713.673	1236.13	77.0529
hypothetical protein	FDH45_gp103	154.716	627.273	775.68	239.276	822.958	426.807
hypothetical protein	FDH45_gp104	140.145	1419.09	1578.65	221.305	2239.03	1356.09
hypothetical protein	FDH45_gp105	12.2851	43.2659	50.6985	21.2784	20.915	17.4685
hypothetical protein	FDH45_gp106	1176.31	4077.33	5450.88	1993.45	1475.21	567.53
hypothetical protein	FDH45_gp107	310.107	1774.94	2840.2	537.121	2026.55	749.9
hypothetical protein	FDH45_gp108	330.608	1600.7	2920.76	554.167	2139.67	901.462
hypothetical protein	FDH45_gp109	66.9492	415.823	842.829	111.552	664.789	446.771
hypothetical protein	FDH45_gp110	2144.47	5190.34	6150.95	3062.85	1349.29	923.994
hypothetical protein	FDH45_gp111	267.836	1332.85	1853.16	382.801	1302.38	306.602
hypothetical protein	FDH45_gp112	290.425	1394.64	2190.94	465.811	1764.32	515.366
hypothetical protein	FDH45_gp113	455.822	2241.39	3741.37	745.989	2041.01	712.532
hypothetical protein	FDH45_gp114	722.135	3418.78	6368.54	1239.65	1247.1	1993.22
hypothetical protein	FDH45_gp115	42.4784	642.357	1514.92	73.5748	769.243	480.839
hypothetical protein	FDH45_gp116	14.9476	368.364	664.245	25.89	566.202	519.068
hypothetical protein	FDH45_gp117	190.11	1267.29	4189.12	326.379	1451.47	1058.95
hypothetical protein	FDH45_gp118	195.676	1171.67	5050.1	338.921	1161.28	1079.71
hypothetical protein	FDH45_gp119	37.6543	467.971	443.623	32.8418	733.761	616.134
hypothetical protein	FDH45_gp120	242.39	1342.28	2632.73	386.801	1664	1137.65
hypothetical protein	FDH45_gp121	106.324	738.815	1627.23	177.944	970.002	731.427
hypothetical protein	FDH45_gp122	40.8601	646.694	1124.15	67.5273	948.04	976.566
hypothetical protein	FDH45_gp123	2.81534	151.148	277.056	4.8763	247.064	401.842
hypothetical protein	FDH45_gp124	7.53292	214.664	527.32	13.0474	347.733	593.343
hypothetical protein	FDH45_gp125	4.57719	208.784	599.818	7.92793	336.983	668.115
hypothetical protein	FDH45_gp126	1316.1	4561.84	5216.4	1842.59	3464.16	632.658
hypothetical protein	FDH45_gp127	22.7777	500.247	429.755	24.5267	787.855	471.597
hypothetical protein	FDH45_gp128	39.5813	866.02	1123.74	68.5568	1390.68	1048.82
hypothetical protein	FDH45_gp129	454.484	2491.96	3108.1	420.066	3858.57	2927.42
hypothetical protein	FDH45_gp130	3297.37	8335.65	9538.72	4389.01	1016.8	1398.8
hypothetical protein	FDH45_gp131	1563.74	2963.54	4440.03	2252.52	3733.95	1578.66
hypothetical protein	FDH45_gp132	33.7176	260.424	175.867	35.8011	373.74	241.15
hypothetical protein	FDH45_gp133	252.265	900.893	751.739	416.764	308.075	136.296
hypothetical protein	FDH45_gp134	276.413	1022.97	991.056	377.724	816.489	321.166
pentapeptide repeat protein	FDH45_gp135	866.111	4083.41	4695.85	1362.98	3192.83	1252.52
hypothetical protein	FDH45_gp136	216.202	2881.29	2811.14	191.136	4369.18	3673.37
hypothetical protein	FDH45_gp137	495.74	3755.76	6140.56	799.852	5627.7	4238.23
hypothetical protein	FDH45_gp138	244.21	1636.71	2713.41	419.303	2225.9	2368.11
hypothetical protein	FDH45_gp139	30.5516	86.7618	43.6112	34.9468	88.0249	47.6707
hypothetical protein	FDH45_gp140	3399.65	12195.9	18719.3	5028.6	5064.66	3289.41
hypothetical protein	FDH45_gp141	721.882	424.562	359.33	802.344	267.869	49.6817
hypothetical protein	FDH45_gp142	49186.4	45589.4	15902.6	17027.7	29647.4	9466.36
hypothetical protein	FDH45_gp143	87325.2	96130.7	38358.9	30587	42948	11386.1
TreK	FDH45_gp144	438179	411815	202402	45917.6	205438	74422.6
TreO	FDH45_gp145	141.905	77.5384	42.1002	152.649	38.6323	18.475
hypothetical protein	FDH45_gp146	23684.6	11128.6	5772.11	7958.7	3623.81	1858.49
hypothetical protein	FDH45_gp147	245558	149587	90067.4	84706.8	17393.6	15872.5
TreN-like membrane protein	FDH45_gp148	142.752	88.8758	58.5065	154.221	109.755	50.7817
hypothetical protein	FDH45_gp149	2541.96	1600.02	1627.47	3363.5	1698.52	553.927
hypothetical protein	FDH45_gp150	460908	394248	237051	93645.2	106631	62959.8
Tre protein	FDH45_gp151	69562.6	40993.1	24155.2	71395.7	14604.7	4695.61
hypothetical protein	FDH45_gp152	241619	214958	130691	39070.7	42281.1	26916.5
hypothetical protein	FDH45_gp153	77.9561	152.997	116.271	67.7235	18.5606	66.5583
hypothetical protein	FDH45_gp154	196669	167228	106819	93091	64111.2	28087.9
hypothetical protein	FDH45_gp155	2.87448	14.4177	17.5727	4.97875	14.5088	4.36903
hypothetical protein	FDH45_gp156	19.0817	105.126	243.344	33.0505	71.7972	60.7805
BofL	FDH45_gp157	817.971	2744.83	5928.35	1416.77	785.274	671.915
hypothetical protein	FDH45_gp158	17.1196	368.377	505.917	28.395	546.373	493.114
hypothetical protein	FDH45_gp159	1128.4	3999.62	6720.19	1933.72	2053.16	904.085
hypothetical protein	FDH45_gp160	38.0091	483.353	487.701	52.114	641.519	476.999
endonuclease	FDH45_gp161	19.8098	61.7367	172.013	18.0053	19.6659	32.1097
major tail protein	FDH45_gp162	410.574	766.396	2001.98	516.911	80.7861	304.294
hypothetical protein	FDH45_gp163	21.2254	7.40189	31.8114	25.5125	4.89964	8.46105
major tail protein	FDH45_gp164	19.523	5.55084	39.1619	20.4402	7.63814	12.615
transglycosylase	FDH45_gp165	886.178	2582.62	9525.07	1531.58	616.708	2383.55
RinB-like transcriptional activator	FDH45_gp166	1.9873	4.30706	20.0203	3.4421	3.78871	6.06723
hypothetical protein	FDH45_gp167	272.981	1268.04	4545.48	472.817	1283.02	294.677
nucleotide kinase	FDH45_gp168	85.2654	1220.75	2858.65	145.911	1869.86	1799.4
HNH endonuclease	FDH45_gp169	1836.55	6708.68	14029.7	3151.2	2547.84	756.466
MazG-like pyrophosphatase	FDH45_gp170	2652.82	9511.19	12917.1	4374.13	1647.16	1681.81
hypothetical protein	FDH45_gp171	209.71	671.377	841.007	171.158	368.703	127.43
virion structural protein	FDH45_gp172	3.41636	56.9467	190.038	5.91731	92.591	196.855
hypothetical protein	FDH45_gp173	3.58557	88.627	258.211	6.21039	146.851	216.101
hypothetical protein	FDH45_gp174	59.7074	749.688	3026.9	103.416	981.524	973.518
nucleoside 2-deoxyribosyltransferase	FDH45_gp175	632.075	3328.45	11007.9	1091.05	2118.72	2544.96
HNH endonuclease	FDH45_gp176	390.391	2467.53	6356.05	669.562	2367.4	2049.48
hypothetical protein	FDH45_gp177	417.282	1912.16	3917.35	686.183	1840.52	1070.17
hypothetical protein	FDH45_gp178	14.832	58.4948	117.431	25.6898	62.3103	63.0339
PhoH family protein	FDH45_gp179	633.297	3233.44	7129.67	1094.9	2207.44	1504.15
hypothetical protein	FDH45_gp180	62.1617	1094.09	1642.02	93.5975	1788.83	1470.38
Rnase H	FDH45_gp181	1142.63	4584.79	8252.88	1942.04	2987.42	1045.48
hypothetical protein	FDH45_gp182	92.4039	377.83	608.952	156.145	333.42	112.232
hypothetical protein	FDH45_gp183	651.428	2805.85	3723.91	1061.31	1972.38	804.09
transcriptional regulator	FDH45_gp184	1306.93	3935.18	4916	2027.47	3410.14	1023.44
hypothetical protein	FDH45_gp185	1210.46	2406.2	3486.75	1699.15	3113.35	723.531
endolysin	FDH45_gp186	658.757	2329.68	3806.41	1064.32	979.618	604.571
HNH endonuclease	FDH45_gp187	19.6857	1.36047	0	34.0966	2.35641	0
holin	FDH45_gp188	22.7531	6.84908	20.326	25.8161	0.0475321	4.62764
hypothetical protein	FDH45_gp189	29.626	102.436	246.966	51.3137	13.8756	61.154
hypothetical protein	FDH45_gp190	183.581	488.158	2528.84	317.972	249.14	498.171
hypothetical protein	FDH45_gp191	72.5363	153.397	1444.46	125.637	76.7649	478.048
ribosome associated inhibitor A; zinc finger domain	FDH45_gp192	4656.22	11541.7	21422	7773.05	5469.58	4665.48
anti-repressor protein	FDH45_gp193	2086.89	5100.06	4625.32	3436.98	2982.43	2186.98
hypothetical protein	FDH45_gp194	4.25368	43.9645	40.1519	4.34646	64.4672	54.9864
hypothetical protein	FDH45_gp195	24.4749	54.7297	111.867	18.9719	56.5529	45.5075
hypothetical protein	FDH45_gp196	58.4071	95.749	109.713	57.9092	10.0592	22.5585
hypothetical protein	FDH45_gp197	0	1.33439	1.81826	0	1.2993	1.39699
hypothetical protein	FDH45_gp198	26.5524	100.074	216.585	43.9483	40.9658	36.8165
hypothetical protein	FDH45_gp199	66.3257	189.735	335.568	84.5478	75.7451	38.5465
terminase small subunit	FDH45_gp200	40.4958	175.723	296.363	68.3845	48.8239	65.7634

## Sheet: Table S2
Table S2 - Top 30 upregulated and downregulated genes at 5-, 15- and 30-min post-infection (comparing with time 0 - uninfected control) in exponential and stationary cells.
Rank	Gene	Annotation (STRING/KEGG/GenBank)	Fold Change	FDR p-value correction	Notes
Exponential cells | 5 min post-infection | Upregulated genes
1	SERP2473	Hypothetical protein	13.7063	0	Pfam: Type I restriction modification DNA specificity domain
2	hsdM	Type I restriction-modification system, M subunit	8.75512	0
3	SERP2471	Type I restriction-modification system, S subunit, EcoA family	3.48598	0
Exponential cells | 15 min post-infection |Upregulated genes
1	SERP2473	Hypothetical protein	33.456	9.01115e-09	Pfam: Type I restriction modification DNA specificity domain
2	hsdM	Type I restriction-modification system, M subunit	27.985	0
3	SERP2471	Type I restriction-modification system, S subunit, EcoA family	12.5653	0
4	SERP1502	DNA-binding protein, putative	12.4767	3.34416e-09
5	SERP1526	Hypothetical protein	10.455	0	Pfam: Nucleoside 2-deoxyribosyltransferase / Metallopeptidase toxin 5
6	SERP0617	Conserved hypothetical protein	9.87967	0	Pfam: IDEAL domain (unknown function)
7	SERP0029	Transcriptional regulator, Cro/CI family	9.58695	0
8	SERP0028	Conserved hypothetical protein	7.25501	0	Uncharacterized protein / unknown function
9	SERP0027	ABC transporter, ATP-binding protein, truncation	7.16963	0
10	SERP2119	Conserved hypothetical protein	7.06154	2.46492e-05	Pfam: YozE SAM-like domain
11	SERP1614	Hypothetical protein	7.06009	1.68057e-12	Uniprot: Phage protein
12	SERP0026	sdrF protein, truncation	6.41584	4.81505e-07
13	SERP1501	Conserved hypothetical protein	5.36074	7.63574e-10	Pfam: Recombinase / Resolvase
14	gltB	Pseudogene	5.10143	1.27333e-05
15	rrsF	16S ribosomal RNA	4.7347	6.40623e-09
16	SERP0224	Conserved hypothetical protein	4.73087	1.42704e-13	Pfam: VraX
17	SERP_SernpB1	M1 RNA	4.71086	0.00566008
18	SERP1649	Lipase/acylhydrolase domain protein	4.58916	0.0441128
19	SERP1628	Hypothetical protein	4.5456	0.00186253	Uniprot: Phage protein
20	xhlB	Prophage, holin, SPP1 family	4.52797	0.0332893
21	SERP0419	Ribosomal subunit interface protein	4.48454	1.20122e-05
22	SERP1636	Conserved hypothetical protein	4.4049	0.00327558	Uniprot: Phage protein
23	SERP1629	Hypothetical protein	4.39782	0.00554622	Uniprot: Phage protein
24	SERP1598	Hypothetical protein	4.39364	1.09836e-07	Uncharacterized protein / unknown function
25	SERP1635	Conserved hypothetical protein	4.3146	0.0217211	Uniprot: Phage protein
26	SERP1627	Hypothetical protein	4.24229	0.0124517	Uniprot: Phage protein; Pfam: Anticodon binding domain / gag-polypeptide of LTR copia-type / Type VI secretion system / Macroglobulin domain MG3 / Alpha and gamma adaptin binding protein p34 / Spectrin repeat
27	SERP1630	Hypothetical protein	4.15463	0.0421906	Uniprot: Phage protein; Pfam: Protelomerase, muzzle domain
28	rrlD	16S ribosomal RNA	4.10187	0.0360366
29	SERP1539	Hypothetical protein	4.07535	0.00436677	Uncharacterized protein / unknown function
30	SERP1644	Hypothetical protein	4.02873	0.00375409	Uniprot: Phage protein; Pfam: Leucine-rich repeats of kinetochore protein Cenp-F/LEK1 / Harmonin-binding protein USHBP1, PDZ-binding domain / TATA element modulatory factor 1 DNA binding / SlyX / Septum formation initiator
Exponential cells | 30 min post-infection |Upregulated genes
1	SERP2473	Hypothetical protein	20.4937	0.00781248
2	hsdM	Type I restriction-modification system, M subunit;	16.0143	0.000315133
3	SERP2119	Conserved hypothetical protein	13.8971	0.00546116	Pfam: YozE SAM-like domain
4	SERP1607	Hypothetical protein	12.2034	0.000412388	Uniprot: Phage protein; Pfam: Lantibiotic immunity protein Spa1 C-terminal domain / Splicing factor 3B subunit 10
5	SERP0029	Transcriptional regulator, Cro/CI family	11.8203	8.71971e-08
6	SERP0617	Conserved hypothetical protein;	11.6894	8.3702e-05	Pfam: IDEAL domain (unknown function)
7	SERP0026	sdrF protein, truncation	9.62798	8.14388e-05
8	SERP0027	ABC transporter, ATP-binding protein, truncation	8.62839	0.0027472
9	SERP1502	DNA-binding protein, putative	8.52194	0.0163516
10	SERP0910	Conserved hypothetical protein	8.25385	0.0230595	Uniprot: Secreted protein; Pfam: several, including domains of unknown function and transmembrane/translocation proteins
11	SERP1601	Site-specific recombinase, phage integrase family	8.12078	0.000369084
12	rrsF	16S ribosomal RNA	8.037	0
13	SERP_SernpB1	M1 RNA	7.79811	0.0434637
14	SERP1848	Pseudogene	7.77867	0.000216389
15	SERP2471	Type I restriction-modification system, S subunit, EcoA family	7.73819	1.65151e-05
16	rrlB	23S ribosomal RNA	7.68375	0.00358683
17	rrlC	23S ribosomal RNA	7.45282	0.0216849
18	rrlE	23S ribosomal RNA	7.36739	0.0029937
19	SERP0224	Conserved hypothetical protein	7.24599	1.15859e-07	Pfam: VraX
20	SERP1598	Hypothetical protein	7.238	0.0195036	Uncharacterized protein / unknown function
21	rrsC	16S ribosomal RNA	7.23564	0.00571366
22	rrsD	16S ribosomal RNA	7.05729	3.46748e-06
23	rrsB	16S ribosomal RNA	6.95141	7.93455e-07
24	SERP1511	Truncated ribonucleoside-diphosphate reductase 2 alpha subunit	6.88244	0.0294865
25	rrsE	16S ribosomal RNA	6.79747	1.09101e-06
26	SERP1627	Hypothetical protein	6.50809	0.0406747	Uniprot: Phage protein; Pfam: Anticodon binding domain / gag-polypeptide of LTR copia-type / Type VI secretion system / Macroglobulin domain MG3 / Alpha and gamma adaptin binding protein p34 / Spectrin repeat
27	rrlF	23S ribosomal RNA	6.45787	0.0291216
28	SERP1644	Hypothetical protein	6.35963	0.0379377	Uniprot: Phage protein; Pfam: Leucine-rich repeats of kinetochore protein Cenp-F/LEK1 / Harmonin-binding protein USHBP1, PDZ-binding domain / TATA element modulatory factor 1 DNA binding / SlyX / Septum formation initiator
29	SERP1629	Hypothetical protein	6.35841	0.026795	Uniprot: Phage protein
30	SERP1620	Hypothetical protein	6.16774	0.0299632	Uniprot: Phage protein; Pfam: Plasmid encoded RepA protein
Exponential cells | 5 min post-infection | Downregulated genes
No downregulated genes
Exponential cells | 15 min post-infection | Downregulated genes
1	SERP1652	Hypothetical protein	-7.05598	0.00748349	Uniprot: Phage protein
2	SERP1216	Conserved hypothetical protein	-5.144	0.0488309	Uncharacterized protein / unknown function
3	SERP0197	Alcohol dehydrogenase, zinc-containing	-5.08774	0.0173295
4	SERP0440	Hypothetical protein	-4.56654	0.00050407	Uncharacterized protein / unknown function
5	SERP1451	Nitric-oxide synthase, oxygenase subunit;	-4.02893	0.044257
6	SERP0854	Conserved hypothetical protein	-4.00896	0.025744	Pfam: Atg1-like, MIT domain 1
7	SERP0466	Cold shock protein, CSD family	-3.64058	0.00309132
8	SERP1473	Pseudogene	-3.62574	1.57404e-06
9	SERP1905	Conserved hypothetical protein	-3.61761	0.0141677	Uniprot: Mid2-like cell wall stress sensor domain protein
10	SERP0222	Conserved hypothetical protein	-3.51585	3.37794e-05	Pfam: MaoC like domain / domain of unknown function
11	ctaA	Cytochrome oxidase assembly protein	-3.25771	0.0311724
12	SERP2207	Hypothetical protein	-3.19602	0.00821376	Pfam: Glycine rich protein family / TMEM154 protein family / NOP protein chaperone 1 / Connexin / Transmembrane protein 51 / G-protein coupled receptor ligand 15 / FAM176 family / Solute carrier family 52, riboflavin transporter / Ephrin type-A receptor 2 transmembrane domain / dsRNA-gated channel SID-1 / Organic Anion Transporter Polypeptide (OATP) family / domains of unknown function
13	SERP1906	Conserved hypothetical protein	-3.07491	1.89157e-08	Pfam: FtsX-like permease family / YrhK-like protein
14	SERP1096	Conserved hypothetical protein	-3.05866	0.000481389	Pfam: WXG100 protein secretion system (Wss), protein YukC / PrgI family protein / TIM21 / Telomerase ribonucleoprotein complex - RNA binding domain / Type IV secretion system pilin / Lipopolysaccharide assembly protein A domain / Cytochrome c oxidase subunit VIc / Large-conductance mechanosensitive channel, MscL / Domains of unknown function
15	SERP2010	Conserved hypothetical protein	-3.04964	4.80995e-06	Uniprot: Glucosyltransferase; Pfam: TgpA N-terminal domain / domain of unknown function
16	SERP2448	Conserved hypothetical protein	-3.02365	2.31506e-08	Uncharacterized protein / unknown function
17	SERP0088	Conserved hypothetical protein	-2.99201	0.000578588	Pfam: PrgI family protein
18	agrC	Accessory gene regulator protein C	-2.95407	0.0051984
19	SERP0495	Conserved hypothetical protein	-2.94515	0.00347412	Uncharacterized protein / unknown function
20	SERP1907	Hydrolase, haloacid dehalogenase-like family	-2.8223	3.33998e-06
21	SERP1694	Conserved hypothetical protein	-2.81039	7.40224e-07	Uniprot: Copper-sensing transcriptional repressor CsoR; Pfam: Metal-sensitive transcriptional repressor / Diadenylate cyclase CdaS, N-terminal
22	SERP0314	ABC transporter, ATP-binding protein	-2.66373	0.000928198
23	kapB	Kinase-associated protein B	-2.61024	0.00748712
24	SERP0094	Cysteine synthase/cystathionine beta-synthase family protein	-2.56604	1.22814e-17
25	ftsL	Cell division protein FtsL	-2.56579	0.00052747
26	SERP1394	Amino acid ABC transporter, ATP-binding protein, putative	-2.5481	0.00263882
27	SERP1693	Conserved hypothetical protein	-2.51587	4.41564e-06	Pfam: Heavy-metal-associated domain / Metal-independent restriction enzyme BfiI DNA binding domain / Glycosyl-hydrolase 97 N-terminal
28	SERP1660	MutS family protein	-2.5017	3.87831e-05
29	SERP0849	Transcriptional regulator, Cro/CI family	-2.48774	0.000275965
30	bioB	Biotin synthetase	-2.47862	0.00748024
Exponential cells | 30 min post-infection | Downregulated genes
1	SERP0971	Hypothetical protein	-6.97576	0.0140559	Uncharacterized protein / unknown function
2	SERP0088	Conserved hypothetical protein	-6.04421	2.09837e-05	Pfam: PrgI family protein
3	agrD	Accessory gene regulator protein D	-5.17586	0.0039479
4	SERP0466	Cold shock protein, CSD family	-5.14164	0.00154578
5	SERP1586	Acetyltransferase, GNAT family	-3.65594	0.0183864
6	SERP1396	PTS system, IIC component, putative	-3.33128	1.67796e-10
7	SERP0493	Hypothetical protein	-3.28943	0.0379377	Pfam: Sporulation protein Cse60
8	SERP0495	Conserved hypothetical protein	-3.15568	0.00397094	Uncharacterized protein / unknown function
9	SERP0488	Thioredoxin, putative	-3.10324	0.0063645
10	SERP0974	Acylphosphatase	-3.08706	0.039908
11	SERP0471	Conserved hypothetical protein	-3.08333	2.45718e-07	Uniprot: Orthopoxovirus protein; Pfam: Permuted papain-like amidase enzyme, YaeF/YiiX, C92 family / Zn-finger in ubiquitin-hydrolases and other protein
12	SERP1414	Conserved hypothetical protein	-2.9665	0.0453536	Uniprot: Cytosolic protein; Pfam: SERRATE/Ars2, N-terminal domain
13	SERP0849	Transcriptional regulator, Cro/CI family	-2.96628	0.000323443
14	SERP0848	ACT domain protein	-2.90923	7.34072e-05
15	SERP0218	Hydrolase, haloacid dehalogenase-like family	-2.83298	0.00164759
16	SERP0093	Conserved hypothetical protein	-2.82952	0.0395069	Pfam: Pentapeptide repeats
17	ftsL	Cell division protein	-2.8126	0.000159187
18	SERP1964	Conserved hypothetical protein	-2.79668	0.0150709	Uncharacterized protein / unknown function
19	SERP2462	CRISPR-associated protein Cas-2	-2.79306	0.0225575
20	SERP0219	Long chain fatty acid CoA ligase, putative	-2.78763	9.6301e-05
21	moaC	Molybdenum cofactor biosynthesis protein C;	-2.7844	0.013645
22	SERP2010	Conserved hypothetical protein	-2.68731	0.0025627	Uniprot: Glucosyltransferase; Pfam: TgpA N-terminal domain / domain of unknown function
23	SERP2447	Lipoprotein, putative	-2.66778	0.0382075
24	SERP1693	Conserved hypothetical protein	-2.66551	0.000654163	Pfam: Heavy-metal-associated domain / Metal-independent restriction enzyme BfiI DNA binding domain / Glycosyl-hydrolase 97 N-terminal
25	SERP1285	Glycerophosphoryl diester phosphodiesterase, putative	-2.64208	1.09607e-14
26	SERP1069	Transcriptional regulator, AraC family	-2.64074	2.4318e-05
27	SERP2075	DedA family protein	-2.63098	0.00652049
28	rnhC	Ribonuclease HIII	-2.58389	0.00652743
29	SERP0414	Glycosyl transferase, group 4 family protein	-2.58306	0.00833202
30	SERP1963	Acetyltransferase, GNAT family	-2.54826	0.0151461
Rank	Gene	Annotation (STRING/KEGG/GenBank)	Fold Change	FDR p-value correction	Notes
Stationary cells | 5 min post-infection | Upregulated genes
1	SERP0042	Conserved hypothetical protein	8.55801	0.0154844	Pfam: Asx homology domain
2	SERP2514	Conserved hypothetical protein	5.5167	0.000511791	Uniprot: Persulfide-sensing transcriptional repressor CstR; Pfam: Metal-sensitive transcriptional repressor / Laminin Domain I / Antitoxin-like ribbon-helix-helix/ Winged helix DNA-binding domain
3	SERP0854	Conserved hypothetical protein	3.92365	0.0118449	Pfam: Atg1-like, MIT domain 1
4	SERP1544	Lipoprotein, putative	3.58405	0.000511791
5	purB	Adenylosuccinate lyase	3.4654	0.000511791
6	SERP0877	Pseudogene	3.20778	0.0203851
7	SERP2120	Secretory antigen SsaA-related protein	3.11524	0.00223089
8	SERP1803	ABC transporter, ATP-binding protein	2.90564	0.0109045
9	SERP0932	Transcriptional regulator, putative	2.71571	0.0328737
10	SERP0250	Acetyltransferase, GNAT family	2.69946	0.0273895
11	rimM	16S rRNA processing protein	2.57416	0.0163063
12	SERP2022	2-dehydropantoate 2-reductase PanE, putative	2.55385	0.0182958
13	corA	Magnesium and cobalt transport protein	2.53019	0.00455815
14	SERP1472	Conserved hypothetical protein	2.50107	0.038784	Uncharacterized protein / unknown function
15	SERP0889	DNA-binding response regulator, LuxR family	2.41278	0.038784
16	SERP1750	Conserved hypothetical protein	2.35621	0.0388898	Pfam: EVE domain (RNA binding)
17	SERP2453	Lipoprotein, putative	2.34151	0.0140202
18	SERP0611	Serine protease, putative	2.32719	0.0285583
19	SERP1550	Hypothetical protein	2.3124	0.00600919	Uniprot: AbrB family transcriptional regulator
20	SERP1156	ComE operon protein 2	2.2995	0.0277974
21	SERP0724	Cell division protein ZapA	2.28858	0.000702312
22	phoP	Alkaline phosphatase synthesis transcriptional regulatory protein	2.23886	0.023861
23	SERP2149	Hypothetical protein	2.18176	0.0215211	Pfam: Zinc-ribbon domains
24	SERP2174	Conserved hypothetical protein	2.17303	6.15252e-08	Pfam: YozE SAM-like domain / MED6 mediator sub complex component
25	SERP1029	Conserved hypothetical protein	2.15765	0.0222177	Pfam: MazG nucleotide pyrophosphohydrolase domain / dUTPase / Phage regulatory protein CII / Phosphoribosyl-ATP pyrophosphohydrolase / Domain of unknown function
26	SERP2068	Conserved hypothetical protein	2.10393	0.00600919	Uniprot: Signal transduction protein TRAP / Target of RNAIII-activating protein; Pfam: Antibiotic biosynthesis monooxygenase / SMI1-KNR4 cell-wall / Kappa casein / Transmembrane secretion effector
27	SERP2254	Conserved hypothetical protein	2.08056	0.023861	Uniprot: Chromate transporter; Pfam: Conotoxin
28	SERP0146	General stress protein 13; S1 RNA binding domain protein	2.03486	0.00320355
29	SERP0924	Acylphosphate:glycerol-3-phosphate acyltransferase	2.01356	0.0196313
Stationary cells | 15 min post-infection | Upregulated genes
1	hsdM	Type I restriction-modification system, M subunit	91.9401	0.0468455
2	SERP2473	Hypothetical protein	65.7914	8.4078e-06	Pfam: Type I restriction modification DNA specificity domain
3	fhs	Formate--tetrahydrofolate ligase	40.8299	0
4	purQ	Phosphoribosylformylglycinamidine synthase I	34.3719	0
5	purL	Phosphoribosylformylglycinamidine synthase II	31.787	3.95389e-07
6	purF	Amidophosphoribosyltransferase	27.1414	5.33866e-07
7	SERP1567	Conserved hypothetical protein	22.5098	0.0137443	Uniprot: Phage protein; Pfam: PGDYG protein
8	purA	Adenylosuccinate synthetase	22.4482	4.68441e-07
9	purK	Phosphoribosylaminoimidazole carboxylase, ATPase subunit	21.8776	8.18243e-13
10	purM	Phosphoribosylformylglycinamidine cyclo-ligase	21.1021	0.00443155
11	purC	Phosphoribosylaminoimidazole-succinocarboxamide synthase	20.5333	5.67499e-06
12	SERP2179	Choline/carnitine/betaine transporter	19.7303	0.0123377
13	SERP0030	Conserved hypothetical protein	19.219	0.00969651	Pfam: YozE SAM-like domain
14	purE	Phosphoribosylaminoimidazole carboxylase, catalytic subunit	18.1476	5.74146e-06
15	purS	Phosphoribosylformylglycinamidine synthase, PurS protein	17.9237	6.08496e-09
16	SERP0100	LysM domain protein; N-acetylmuramoyl-L-alanine amidase	17.2489	0.0449224
17	purN	Phosphoribosylglycinamide formyltransferase	16.8747	0.00372912
18	SERP2004	Amino acid ABC transporter, permease protein	16.6231	0.0483128
19	SERP2003	Amino acid ABC transporter, ATP-binding protein	16.2457	0.0283433
20	SERP0973	Conserved hypothetical protein	15.8812	5.31418e-06	Uncharacterized protein / unknown function
21	SERP2005	Amino acid ABC transporter, amino acid-binding protein	15.7454	0.000630603
22	rpmG-1	Large subunit ribosomal protein L33	15.1869	0.0478578
23	SERP1688	ATP-dependent RNA helicase, DEAD/DEAH box family	13.7142	0
24	SERP0600	Transposase, IS200 family, truncation	12.9841	0.0112117
25	SERP1891	N-acetylmuramoyl-L-alanine amidase, family 4	12.8825	3.01362e-09
26	rpsJ	Small subunit ribosomal protein S10	12.3558	0
27	SERP1383	Transcriptional regulator, Cro/CI family	11.9991	0.00341949
28	dltA	D-alanine-activating enzyme	11.7911	0.000187015
29	pyrG	CTP synthase	10.7868	1.87318e-07
30	betB	Betaine aldehyde dehydrogenase	10.6463	0.00230141
Stationary cells | 30 min post-infection | Upregulated genes
1	SERP0048	Hypothetical protein	157.375	0.0360926	Pfam: Virulence factor BrkB / Small hydrophobic protein / Predicted membrane protein C-terminal domain / domain of unknown function
2	hsdM	Type I restriction-modification system, M subunit	144.681	2.45675e-05
3	SERP0030	Conserved hypothetical protein	102.56	4.26359e-05	Pfam: YozE SAM-like domain
4	SERP2473	Hypothetical protein	88.6827	8.45486e-12	Pfam: Type I restriction modification DNA specificity domain
5	SERP2471	Type I restriction-modification system, S subunit, EcoA family	64.0412	9.01663e-05
6	SERP1507	Conserved hypothetical protein	60.7881	0.0051301	Uniprot: Phage protein
7	SERP0543	Pseudogene	59.4962	6.90075e-07
8	SERP2179	Choline/carnitine/betaine transporter	46.8216	0.00299458
9	SERP1383	Transcriptional regulator, Cro/CI family	44.637	0.0360071
10	rplJ	Large subunit ribosomal protein L10	39.8955	0.00834942
11	SERP0350	Hypothetical protein	39.0376	0.0126757	Uncharacterized protein / unknown function
12	purM	Phosphoribosylformylglycinamidine cyclo-ligase	38.4551	1.04375e-07
13	fhs	Formate--tetrahydrofolate ligase	38.4435	2.23029e-10
14	purA	Adenylosuccinate synthetase	38.3886	1.67745e-05
15	rpsT	Small subunit ribosomal protein S20	37.7351	0.000137169
16	purL	Phosphoribosylformylglycinamidine synthase II	37.6354	2.48761e-05
17	purF	Amidophosphoribosyltransferase	37.6097	1.5216e-06
18	rpsJ	Small subunit ribosomal protein S10	33.747	0.000761345
19	rplL	Large subunit ribosomal protein L7/L12	33.739	0.00716258
20	SERP1403	ABC transporter, permease/ATP-binding protein	33.6409	0.00123417
21	purN	Phosphoribosylglycinamide formyltransferase	33.0783	6.49558e-06
22	purQ	Phosphoribosylformylglycinamidine synthase I	30.8509	0.000371792
23	infC	Translation initiation factor IF-3	29.8567	0
24	uraA	Uracil permease	29.5988	0.000210453
25	rpmI	Large subunit ribosomal protein L35	29.4564	0
26	SERP2408	Conserved hypothetical protein	28.7844	0.000113456	Pfam: Isoprenylcysteine carboxyl methyltransferase (ICMT) family / Phospholipid methyltransferase
27	SERP1099	Pseudogene	28.6823	0.00594571
28	rpmG-1	Large subunit ribosomal protein L33	28.3945	0.0233278
29	SERP2003	Amino acid ABC transporter, ATP-binding protein	27.8684	1.01423e-05
30	SERP0373	exsB protein; 7-cyano-7-deazaguanine synthase	27.8132	0
Stationary cells | 5 min post-infection | Downregulated genes
1	SERP1395	Amino acid ABC transporter, permease/amino acid-binding protein, putative	-2.97583	0.0264659	Some of the partners are SERP1394 (downregulated in exponential cells at 15 min) and SERP1396 (downregulated in exponential cells at 30 min)
Stationary cells | 15 min post-infection | Downregulated genes
1	SERP1395	Amino acid ABC transporter, permease/amino acid-binding protein, putative	-5.01175	2.08963e-05
2	SERP1612	Hypothetical protein	-2.73811	0.0365419	Pfam: Flagellar and Swarming motility proteins
3	SERP0232	Amino acid permease family protein	-2.14202	0.0182313
Stationary cells | 30 min post-infection | Downregulated genes
1	ppdK	Pyruvate phosphate dikinase	-6.9188	0.00216846
2	SERP1772	Conserved hypothetical protein	-5.91983	2.15364e-05	Pfam: Bacterial PH domain / YT521-B-like domain / Unconventional myosin tail, actin- and lipid-binding
3	SERP2326	Acetoin dehydrogenase, E1 component, alpha subunit	-4.97443	5.53462e-07
4	SERP2327	Acetoin dehydrogenase, E3 component, dihydrolipoamide dehydrogenase	-4.86635	0.00102853
5	SERP2184	Hypothetical protein	-4.81292	0.00232184	Pfam: Neurotransmitter-gated ion-channel transmembrane region / FAM176 family / V-type ATPase 116kDa subunit family / Vpu protein / Solute carrier family 52, riboflavin transporter / ZIP Zinc transporter / dsRNA-gated channel SID-1 / Lipopolysaccharide assembly protein A domain / Tetracyclin repressor-like, C-terminal domain / BlaR1 peptidase M56 / CLN3 protein / Connexin / domains of unknown fun…
6	gapA-2	Glyceraldehyde 3-phosphate dehydrogenase	-4.57494	0.013402
7	SERP2325	Acetoin dehydrogenase, E1 component, beta subunit	-3.82894	9.83616e-07
8	SERP2128	Delta-1-pyrroline-5-carboxylate dehydrogenase, putative	-3.53293	0.0379484
9	SERP2379	Oxidoreductase, short-chain dehydrogenase/reductase family	-3.52215	0.0191215
10	SERP1395	Amino acid ABC transporter, permease/amino acid-binding protein, putative	-3.49486	0.000251208
11	SERP0216	Hexulose-6-phosphate synthase, putative	-3.37217	9.08457e-07
12	argG	Argininosuccinate synthase	-3.28613	3.88024e-10
13	SERP0066	Conserved hypothetical protein	-3.22336	0.000412758	Pfam: Heat induced stress protein YflT domain
14	SERP1959	Lipoprotein, putative	-3.15887	0.0222028
15	SERP0049	Conserved hypothetical protein	-3.14295	0.0213202	Uniprot: GlsB/YeaQ/YmgE family stress response membrane protein; Pfam: Transglycosylase associated protein
16	SERP0480	OsmC/Ohr family protein; lipoyl-dependent peroxiredoxin	-3.06772	5.454e-16
17	SERP2324	Acetoin dehydrogenase, E2 component, dihydrolipoamide acetyltransferase	-2.94398	2.07716e-05
18	SERP0232	Amino acid permease family protein	-2.87351	0.00197673
19	SERP1311	Conserved hypothetical protein	-2.79578	3.68667e-15	Pfam: YtxH-like protein / Tup N-terminal / Inositol monophosphatase family / Mer2 / Protein SOGA / TMPIT-like protein / ATP synthase B/B' CF(0)
20	sdrH	sdrH protein	-2.76938	0.002179
21	SERP0121	Conserved hypothetical protein	-2.62144	6.98623e-06	Pfam: Nitrogen regulatory protein P-II / Cyclic-di-AMP receptor
22	SERP0419	Ribosomal subunit interface protein	-2.53269	0.00532002
23	SERP2169	Bifunctional serine/threonine kinase and phosphorylase	-2.49517	0.0135449
24	SERP0217	SIS domain protein; 6-phospho-3-hexuloisomerase	-2.41456	5.60793e-07
25	SERP0158	Pyridoxine biosynthesis protein	-2.2538	3.8267e-07
26	SERP2469	Alcohol dehydrogenase, zinc-containing	-2.24046	1.25736e-09
27	SERP2129	Oxidoreductase, short-chain dehydrogenase/reductase family	-2.08512	0.0160436
28	SERP2013	Conserved hypothetical protein	-2.05212	0.000597968	Pfam: FKBP12-rapamycin binding domain / SNARE domain / Transmembrane domain of transglycosylase PBP1 at N-terminal / NICE-3 protein / Tetraspanin family / E3 ubiquitin-protein ligase RNF152 C-terminus / BlaR1 peptidase M56 / Beta-fructofuranosidase, N-terminal domain / RNA polymerase II transcription mediator complex subunit 9 / ABC-2 family transporter protein / domains of unknown function

## Sheet: Table S3
Table S3 - Functional enrichment analysis of differentially expressed genes at 5-, 15- and 30-min post-infection (comparing with time 0 - uninfected control) in exponential and stationary cells
STRING cluster	5 min			15 min			30 min			5 min	15 min	30 min
Exponential cells | Upregulated genes	Observed gene count	Background gene count	% of genes	Observed gene count	Background gene count	% of genes	Observed gene count	Background gene count	% of genes
DNA modification (CL:4147)	3	5	60	3	5	60	3	5	60	SERP2471,hsdM,SERP2473	SERP2471,hsdM,SERP2473	SERP2471,hsdM,SERP2473
Mostly uncharacterized, incl. Ribonucleoside-diphosphate reductase activity, and NrdI Flavodoxin like (CL:4230)				14	43	32.5581	13	43	30.2326		SERP1501,SERP1502,SERP1504,SERP1505,SERP1506,SERP1508,SERP1509,nrdF-2, SERP1511,SERP1518,SERP1526,SERP1533,SERP1534,SERP1535	SERP1501,SERP1502,SERP1504,SERP1505,SERP1506,nrdF-2, SERP1511,SERP1513,SERP1514,SERP1517,SERP1518,SERP1533,SERP1534
Mostly uncharacterized, incl. Cysteine and methionine metabolism, and DNA ligase activity (CL:4231)				5	26	19.2308	5	26	19.2308		SERP1514,SERP1517,SERP1518,SERP1533,SERP1534	SERP1514,SERP1517,SERP1518,SERP1533,SERP1534
Mixed, incl. Exonuclease VII, small subunit superfamily, and Endonuclease (CL:4259)							3	5	60			SERP1514,SERP1517,SERP1518
Mixed, incl. Ribonucleoside-diphosphate reductase activity, and NrdI Flavodoxin like (CL:4282)				9	17	52.9412	8	17	47.0588		SERP1501,SERP1502,SERP1504,SERP1505,SERP1506,SERP1508,SERP1509,nrdF-2,SERP1511	SERP1501,SERP1502,SERP1504,SERP1505,SERP1506,nrdF-2, SERP1511,SERP1513
Mixed, incl. Phosphoribosyl-ATP pyrophosphohydrolase, and DNA repair (CL:4286)				3	5	60	3	5	60		SERP1514,SERP1517,SERP1518	SERP1504,SERP1505,SERP1506
Ribonucleoside-diphosphate reductase activity, and NrdI Flavodoxin like (CL:4301)							3	7	42.8571			nrdF-2,SERP1511,SERP1513
Mixed, incl. Coiled coil, and DNA recombination (CL:4440)				17	50	34	12	50	24		SERP1596,SERP1597,SERP1598,SERP1601,SERP1619,SERP1621,SERP1627,SERP1628,SERP1629,SERP1630,SERP1632,SERP1633,SERP1635,SERP1636,SERP1644,xhlB,SERP1649	SERP1596,SERP1597,SERP1598,SERP1601,SERP1618,SERP1620,SERP1621,SERP1627,SERP1628,SERP1629,SERP1636,SERP1644
Mixed, incl. Coiled coil, and SGNH hydrolase superfamily (CL:4442)				11	26	42.3077	5	26	19.2308		SERP1627,SERP1628,SERP1629,SERP1630,SERP1632,SERP1633,SERP1635,SERP1636,SERP1644,xhlB,SERP1649	SERP1627,SERP1628,SERP1629,SERP1636,SERP1644
Mixed, incl. Innate Immune System, and Coiled coil (CL:4468)				8	13	61.5385	4	13	30.7692		SERP1627,SERP1628,SERP1629,SERP1630,SERP1632,SERP1633,SERP1635,SERP1636	SERP1627,SERP1628,SERP1629,SERP1636
Mostly uncharacterized, incl. Innate Immune System (CL:4470)				4	6	66.6667					SERP1632,SERP1633,SERP1635,SERP1636
Mixed, incl. RecJ, OB domain, and DNA recombination (CL:4500)				6	20	30	7	20	35		SERP1596,SERP1597,SERP1598,SERP1601,SERP1619,SERP1621	SERP1596,SERP1597,SERP1598,SERP1601,SERP1618,SERP1620,SERP1621
Mostly uncharacterized, incl. Integrase, SAM-like, N-terminal (CL:4515)				4	7	57.1429	4	7	57.1429		SERP1596,SERP1597,SERP1598,SERP1601	SERP1596,SERP1597,SERP1598,SERP1601
Mixed, incl. Histone-like DNA-binding protein, and RecD-like DNA helicase, SH3 domain (CL:4528)							3	6	50			SERP1618,SERP1620,SERP1621
Mixed, incl. Chaperone, and Stress response (CL:479)							7	20	35			ctsR,SERP0163,mcsB,clpB,dnaK,grpE,hrcA
Protein folding, and Elp3/MiaA/NifB-like, radical SAM core domain (CL:480)							4	14	28.5714			clpB,dnaK,grpE,hrcA
Protein folding chaperone, and Response to heat (CL:482)							3	6	50			dnaK,grpE,hrcA
Mixed, incl. UVR domain, and Nucleoside transport (CL:507)							3	6	50			ctsR,SERP0163,mcsB
Exponential cells | Downregulated genes	Observed gene count	Background gene count	% of genes	Observed gene count	Background gene count	% of genes	Observed gene count	Background gene count	% of genes
Mixed, incl. Cell cycle, and Catalytic activity, acting on a protein (CL:1926)							20	183	10.929			SERP0523,def,rnhC,mraW,ftsL, SERP0753,SERP0980,SERP0981,gpsB,SERP1018,SERP1299,SERP1303,SERP1386,SERP1414,SERP1685,SERP1687,SERP1691,dacA,SERP1845,SERP2454
Mixed, incl. Cell cycle, and Catalytic activity, acting on a protein (CL:1927)							18	167	10.7784			SERP0523,def,rnhC,mraW,ftsL, SERP0753,SERP0980,SERP0981,gpsB,SERP1018,SERP1299,SERP1303,SERP1386,SERP1414,SERP1691,dacA,SERP1845,SERP2454
Mixed, incl. Cell cycle, and Peptidase activity (CL:1930)							17	121	14.0496			SERP0523,def,rnhC,mraW,ftsL, SERP0753,SERP0980,SERP0981,gpsB,SERP1018,SERP1299,SERP1303,SERP1414,SERP1691,dacA,SERP1845,SERP2454
Mixed, incl. Cell cycle, and Peptidoglycan biosynthesis (CL:1931)							11	64	17.1875			rnhC,mraW,ftsL,SERP0753,gpsB, SERP1018,SERP1299,SERP1303,SERP1691,dacA,SERP2454
Mixed, incl. Cell cycle, and Peptidoglycan biosynthesis (CL:1932)							10	56	17.8571			mraW,ftsL,SERP0753,gpsB, SERP1018,SERP1299,SERP1303,SERP1691,dacA,SERP2454
STRING cluster	5 min			15 min			30 min			5 min	15 min	30 min
Stationary cells | Upregulated genes	Observed gene count	Background gene count	% of genes	Observed gene count	Background gene count	% of genes	Observed gene count	Background gene count	% of genes
Mixed, incl. Translation, and RNA metabolic process (CL:97)				127	191	66.4921	158	191	82.7225		rpmH,rnpA,trmE,gidA,SERP0038,SERP0039,rpsF,rpsR,rplY,lysS,gltX,rpmG-1,secE,nusG,rplK,rplA,rplJ,rplL,rpoB,rpoC,rpsL,rpsG,prfB,secG,est,pheS,pheT,ileS,gmk,def-2,fmt,sun,rlmN,SERP0785,SERP0786,rpsP,rimM,trmD,rplS,SERP0811,rnhB,topA,pyrH,uppS,cdsA,SERP0829,proS,rimP,nusA,SERP0834,infB,rbfA,truB,ribF,pnp,rnj2,cvfB,asnS,menG,SERP1040,gpsA,der,ansA,glyS,rpsT,aspS,hisS,lytH,dtd,relA-2,secD,yajC,tgt,queA,…	rpmH,rnpA,trmE,gidA,gidB,SERP0006,SERP0038,SERP0039,SERP0040,rpsF,rpsR,rplY,lysS,gltX,rpmG-1,secE,nusG,rplK,rplA,rplJ,rplL,rpoB,rpoC,SERP0185,rpsL,rpsG,fusA,tuf,secA,prfB,SERP0447,secG,est,rpmF,pheS,pheT,ileS,gmk,rpoZ,def-2,fmt,sun,rlmN,SERP0785,SERP0786,SERP0789,rnc,ffh,rpsP,rimM,trmD,rplS,rnhB,topA,rpsB,tsf,pyrH,frr,uppS,cdsA,SERP0829,proS,rimP,nusA,SERP0834,SERP0835,infB,rbfA,truB,ribF,rpsO,pn…
Translation, and RNA metabolic process (CL:98)				122	181	67.4033	152	181	83.9779		rpmH,rnpA,trmE,gidA,SERP0038,SERP0039,rpsF,rpsR,rplY,lysS,gltX,rpmG-1,secE,nusG,rplK,rplA,rplJ,rplL,rpoB,rpoC,rpsL,rpsG,prfB,secG,est,pheS,pheT,ileS,gmk,def-2,fmt,sun,rlmN,SERP0785,SERP0786,rpsP,rimM,trmD,rplS,SERP0811,rnhB,topA,pyrH,uppS,cdsA,SERP0829,proS,rimP,nusA,SERP0834,infB,rbfA,truB,ribF,pnp,rnj2,cvfB,asnS,glyS,rpsT,aspS,hisS,lytH,dtd,relA-2,secD,yajC,tgt,queA,ruvB,ruvA,obg,rplU,tig,rplT,…	rpmH,rnpA,trmE,gidA,gidB,SERP0006,SERP0038,SERP0039,SERP0040,rpsF,rpsR,rplY,lysS,gltX,rpmG-1,secE,nusG,rplK,rplA,rplJ,rplL,rpoB,rpoC,SERP0185,rpsL,rpsG,fusA,tuf,secA,prfB,SERP0447,secG,est,rpmF,pheS,pheT,ileS,gmk,rpoZ,def-2,fmt,sun,rlmN,SERP0785,SERP0786,SERP0789,rnc,ffh,rpsP,rimM,trmD,rplS,rnhB,topA,rpsB,tsf,pyrH,frr,uppS,cdsA,SERP0829,proS,rimP,nusA,SERP0834,SERP0835,infB,rbfA,truB,ribF,rpsO,pn…
Translation, and RNA metabolic process (CL:99)				116	171	67.8363	143	171	83.6257		rpmH,rpsF,rpsR,rplY,lysS,gltX,rpmG-1,secE,nusG,rplK,rplA,rplJ,rplL,rpoB,rpoC,rpsL,rpsG,prfB,secG,est,pheS,pheT,ileS,gmk,def-2,fmt,sun,rlmN,SERP0785,SERP0786,rpsP,rimM,trmD,rplS,SERP0811,rnhB,topA,pyrH,uppS,cdsA,SERP0829,proS,rimP,nusA,SERP0834,infB,rbfA,truB,ribF,pnp,rnj2,cvfB,asnS,glyS,rpsT,aspS,hisS,lytH,dtd,relA-2,secD,yajC,tgt,queA,ruvB,ruvA,obg,rplU,tig,rplT,rpmI,infC,thrS,rpsD,tyrS,leuS,gat…	rpmH,rpsF,rpsR,rplY,lysS,gltX,rpmG-1,secE,nusG,rplK,rplA,rplJ,rplL,rpoB,rpoC,SERP0185,rpsL,rpsG,fusA,tuf,secA,prfB,SERP0447,secG,est,rpmF,pheS,pheT,ileS,gmk,rpoZ,def-2,fmt,sun,rlmN,SERP0785,SERP0786,SERP0789,rnc,ffh,rpsP,rimM,trmD,rplS,rnhB,topA,rpsB,tsf,pyrH,frr,uppS,cdsA,SERP0829,proS,rimP,nusA,SERP0834,SERP0835,infB,rbfA,truB,ribF,rpsO,pnp,rnj2,rny,cvfB,SERP0962,asnS,dinG,glyS,rpsT,aspS,hisS,l…
Translation, and Nucleobase-containing compound biosynthetic process (CL:100)				109	161	67.7019	135	161	83.8509		rpmH,rpsF,rpsR,rplY,lysS,gltX,rpmG-1,secE,nusG,rplK,rplA,rplJ,rplL,rpoB,rpoC,rpsL,rpsG,prfB,secG,est,pheS,pheT,ileS,gmk,rpsP,rimM,trmD,rplS,SERP0811,rnhB,topA,pyrH,uppS,cdsA,SERP0829,proS,rimP,nusA,SERP0834,infB,rbfA,truB,ribF,pnp,rnj2,cvfB,asnS,glyS,rpsT,aspS,hisS,lytH,dtd,relA-2,secD,yajC,tgt,queA,ruvB,ruvA,obg,rplU,tig,rplT,rpmI,infC,thrS,rpsD,tyrS,leuS,gatB,gatA,gatC,cshA,yidC2,atpC,atpD,atpA…	rpmH,rpsF,rpsR,rplY,lysS,gltX,rpmG-1,secE,nusG,rplK,rplA,rplJ,rplL,rpoB,rpoC,SERP0185,rpsL,rpsG,fusA,tuf,secA,prfB,SERP0447,secG,est,rpmF,pheS,pheT,ileS,gmk,rpoZ,rnc,ffh,rpsP,rimM,trmD,rplS,rnhB,topA,rpsB,tsf,pyrH,frr,uppS,cdsA,SERP0829,proS,rimP,nusA,SERP0834,SERP0835,infB,rbfA,truB,ribF,rpsO,pnp,rnj2,rny,cvfB,SERP0962,asnS,dinG,glyS,rpsT,aspS,hisS,lytH,dtd,relA-2,secD,yajC,tgt,queA,ruvB,ruvA,ob…
Translation, and Nucleobase-containing compound biosynthetic process (CL:101)				104	154	67.5325	130	154	84.4156		rpmH,rpsF,rpsR,rplY,lysS,gltX,rpmG-1,secE,nusG,rplK,rplA,rplJ,rplL,rpoB,rpoC,rpsL,rpsG,prfB,secG,est,pheS,pheT,ileS,gmk,rpsP,rimM,trmD,rplS,SERP0811,rnhB,topA,pyrH,uppS,cdsA,SERP0829,proS,rimP,nusA,SERP0834,infB,rbfA,truB,ribF,pnp,rnj2,cvfB,asnS,glyS,rpsT,secD,yajC,tgt,queA,ruvB,ruvA,obg,rplU,tig,rplT,rpmI,infC,thrS,rpsD,tyrS,leuS,gatB,gatA,gatC,cshA,yidC2,atpC,atpD,atpA,atpH,atpF,atpE,atpB,rpmE,…	rpmH,rpsF,rpsR,rplY,lysS,gltX,rpmG-1,secE,nusG,rplK,rplA,rplJ,rplL,rpoB,rpoC,SERP0185,rpsL,rpsG,fusA,tuf,secA,prfB,SERP0447,secG,est,rpmF,pheS,pheT,ileS,gmk,rpoZ,rnc,ffh,rpsP,rimM,trmD,rplS,rnhB,topA,rpsB,tsf,pyrH,frr,uppS,cdsA,SERP0829,proS,rimP,nusA,SERP0834,SERP0835,infB,rbfA,truB,ribF,rpsO,pnp,rnj2,rny,cvfB,SERP0962,asnS,dinG,glyS,rpsT,secD,yajC,tgt,queA,ruvB,ruvA,obg,SERP1210,rplU,SERP1212,t…
Translation, and Bacterial secretion system (CL:102)				99	145	68.2759	125	145	86.2069		rpmH,rpsF,rpsR,rplY,lysS,gltX,rpmG-1,secE,nusG,rplK,rplA,rplJ,rplL,rpoB,rpoC,rpsL,rpsG,prfB,secG,est,pheS,pheT,ileS,gmk,rpsP,rimM,trmD,rplS,topA,pyrH,uppS,cdsA,SERP0829,proS,rimP,nusA,SERP0834,infB,rbfA,truB,ribF,cvfB,asnS,glyS,rpsT,secD,yajC,tgt,queA,ruvB,ruvA,obg,rplU,tig,rplT,rpmI,infC,thrS,rpsD,tyrS,leuS,gatB,gatA,gatC,yidC2,atpC,atpD,atpA,atpH,atpF,atpE,atpB,rpmE,rho,rpsI,rplM,rpsK,rpsM,rpmD…	rpmH,rpsF,rpsR,rplY,lysS,gltX,rpmG-1,secE,nusG,rplK,rplA,rplJ,rplL,rpoB,rpoC,SERP0185,rpsL,rpsG,fusA,tuf,secA,prfB,SERP0447,secG,est,rpmF,pheS,pheT,ileS,gmk,rpoZ,rnc,ffh,rpsP,rimM,trmD,rplS,topA,rpsB,tsf,pyrH,frr,uppS,cdsA,SERP0829,proS,rimP,nusA,SERP0834,SERP0835,infB,rbfA,truB,ribF,rpsO,cvfB,SERP0962,asnS,dinG,glyS,rpsT,secD,yajC,tgt,queA,ruvB,ruvA,obg,SERP1210,rplU,SERP1212,tig,rplT,rpmI,infC,…
Translation, and Bacterial secretion system (CL:104)				97	139	69.7842	121	139	87.0504		rpmH,rpsF,rpsR,rplY,lysS,gltX,rpmG-1,secE,nusG,rplK,rplA,rplJ,rplL,rpoB,rpoC,rpsL,rpsG,prfB,secG,pheS,pheT,ileS,gmk,rpsP,rimM,trmD,rplS,topA,pyrH,uppS,cdsA,SERP0829,proS,rimP,nusA,SERP0834,infB,rbfA,truB,ribF,asnS,glyS,rpsT,secD,yajC,tgt,queA,ruvB,ruvA,obg,rplU,tig,rplT,rpmI,infC,thrS,rpsD,tyrS,leuS,gatB,gatA,gatC,yidC2,atpC,atpD,atpA,atpH,atpF,atpE,atpB,rpmE,rho,rpsI,rplM,rpsK,rpsM,rpmD,rpsE,rpl…	rpmH,rpsF,rpsR,rplY,lysS,gltX,rpmG-1,secE,nusG,rplK,rplA,rplJ,rplL,rpoB,rpoC,SERP0185,rpsL,rpsG,fusA,tuf,secA,prfB,secG,rpmF,pheS,pheT,ileS,gmk,rpoZ,rnc,ffh,rpsP,rimM,trmD,rplS,topA,rpsB,tsf,pyrH,frr,uppS,cdsA,SERP0829,proS,rimP,nusA,SERP0834,SERP0835,infB,rbfA,truB,ribF,rpsO,asnS,dinG,glyS,rpsT,secD,yajC,tgt,queA,ruvB,ruvA,obg,SERP1210,rplU,SERP1212,tig,rplT,rpmI,infC,rpsD,tyrS,leuS,gatB,gatA,ga…
Translation, and Ribonucleoside triphosphate biosynthetic process (CL:105)				91	129	70.5426	113	129	87.5969		rpmH,rpsF,rpsR,rplY,lysS,gltX,rpmG-1,secE,nusG,rplK,rplA,rplJ,rplL,rpoB,rpoC,rpsL,rpsG,prfB,secG,pheS,pheT,ileS,gmk,rpsP,rimM,trmD,rplS,topA,pyrH,uppS,cdsA,SERP0829,proS,rimP,nusA,SERP0834,infB,rbfA,truB,ribF,asnS,glyS,rpsT,secD,rplU,tig,rplT,rpmI,infC,thrS,rpsD,tyrS,leuS,gatB,gatA,gatC,yidC2,atpC,atpD,atpA,atpH,atpF,atpE,atpB,rpmE,rho,rpsI,rplM,rpsK,rpsM,rpmD,rpsE,rplR,rpsH,rpsN-2,rplE,rplX,rplN…	rpmH,rpsF,rpsR,rplY,lysS,gltX,rpmG-1,secE,nusG,rplK,rplA,rplJ,rplL,rpoB,rpoC,SERP0185,rpsL,rpsG,fusA,tuf,secA,prfB,secG,rpmF,pheS,pheT,ileS,gmk,rpoZ,rnc,ffh,rpsP,rimM,trmD,rplS,topA,rpsB,tsf,pyrH,frr,uppS,cdsA,SERP0829,proS,rimP,nusA,SERP0834,SERP0835,infB,rbfA,truB,ribF,rpsO,asnS,dinG,glyS,rpsT,secD,rplU,tig,rplT,rpmI,infC,rpsD,tyrS,leuS,gatB,gatA,gatC,yidC2,atpC,atpD,atpG,atpA,atpH,atpF,atpE,at…
Ribosome, and Ribonucleoside triphosphate biosynthetic process (CL:107)							98	110	89.0909		rpmH,rpsF,rpsR,rplY,rpmG-1,secE,nusG,rplK,rplA,rplJ,rplL,rpoB,rpoC,rpsL,rpsG,prfB,secG,gmk,rpsP,rimM,trmD,rplS,pyrH,uppS,cdsA,SERP0829,rimP,nusA,SERP0834,infB,rbfA,truB,ribF,rpsT,secD,rplU,tig,rplT,rpmI,infC,rpsD,yidC2,atpC,atpD,atpA,atpH,atpF,atpE,atpB,rpmE,rho,rpsI,rplM,rpsK,rpsM,rpmD,rpsE,rplR,rpsH,rpsN-2,rplE,rplX,rplN,rpsQ,rpmC,rplP,rpsC,rplV,rpsS,rplB,rplW,rplD,rplC,rpsJ,yidC1	rpmH,rpsF,rpsR,rplY,rpmG-1,secE,nusG,rplK,rplA,rplJ,rplL,rpoB,rpoC,SERP0185,rpsL,rpsG,fusA,tuf,secA,prfB,secG,rpmF,gmk,rpoZ,rnc,ffh,rpsP,rimM,trmD,rplS,rpsB,tsf,pyrH,frr,uppS,cdsA,SERP0829,rimP,nusA,SERP0834,SERP0835,infB,rbfA,truB,ribF,rpsO,dinG,rpsT,secD,rplU,tig,rplT,rpmI,infC,rpsD,yidC2,atpC,atpD,atpG,atpA,atpH,atpF,atpE,atpB,rpmE,rho,rpsI,rplM,rplQ,rpoA,rpsK,rpsM,infA,adk,secY,rplO,rpmD,rpsE…
Ribosome, and Ribonucleoside triphosphate biosynthetic process (CL:108)				75	105	71.4286	96	105	91.4286		rpmH,rpsF,rpsR,rplY,rpmG-1,secE,nusG,rplK,rplA,rplJ,rplL,rpoB,rpoC,rpsL,rpsG,prfB,secG,rpsP,rimM,trmD,rplS,rpsT,secD,rplU,tig,rplT,rpmI,infC,rpsD,yidC2,atpC,atpD,atpA,atpH,atpF,atpE,atpB,rpmE,rho,rpsI,rplM,rpsK,rpsM,rpmD,rpsE,rplR,rpsH,rpsN-2,rplE,rplX,rplN,rpsQ,rpmC,rplP,rpsC,rplV,rpsS,rplB,rplW,rplD,rplC,rpsJ,yidC1	rpmH,rpsF,rpsR,rplY,rpmG-1,secE,nusG,rplK,rplA,rplJ,rplL,rpoB,rpoC,SERP0185,rpsL,rpsG,fusA,tuf,secA,prfB,secG,rpmF,gmk,rpoZ,rpsP,rimM,trmD,rplS,rpsB,tsf,pyrH,frr,uppS,cdsA,SERP0829,rimP,nusA,SERP0834,SERP0835,infB,rbfA,truB,ribF,rpsO,dinG,rpsT,secD,rplU,tig,rplT,rpmI,infC,rpsD,yidC2,atpC,atpD,atpG,atpA,atpH,atpF,atpE,atpB,rpmE,rho,rpsI,rplM,rplQ,rpoA,rpsK,rpsM,infA,adk,secY,rplO,rpmD,rpsE,rplR,rp…
Ribosome, and Purine nucleoside triphosphate biosynthetic process (CL:110)				63	89	70.7865	80	89	89.8876		rpmH,rpsF,rpsR,rplY,rpmG-1,nusG,rplK,rplA,rplJ,rplL,rpoB,rpoC,rpsL,rpsG,prfB,rpsP,rimM,trmD,rplS,rpsT,rplU,tig,rplT,rpmI,infC,rpsD,atpC,atpD,atpA,atpH,atpF,atpE,atpB,rpmE,rho,rpsI,rplM,rpsK,rpsM,rpmD,rpsE,rplR,rpsH,rpsN-2,rplE,rplX,rplN,rpsQ,rpmC,rplP,rpsC,rplV,rpsS,rplB,rplW,rplD,rplC,rpsJ	rpmH,rpsF,rpsR,rplY,rpmG-1,secE,nusG,rplK,rplA,rplJ,rplL,rpoB,rpoC,SERP0185,rpsL,rpsG,fusA,tuf,secA,prfB,secG,rpmF,rpsP,rimM,trmD,rplS,rpsB,rpsO,dinG,rpsT,secD,rplU,tig,rplT,rpmI,infC,rpsD,yidC2,atpC,atpD,atpG,atpA,atpH,atpF,atpE,atpB,rpmE,rho,rpsI,rplM,rplQ,rpoA,rpsK,rpsM,infA,adk,secY,rplO,rpmD,rpsE,rplR,rplF,rpsH,rpsN-2,rplE,rplX,rplN,rpsQ,rpmC,rplP,rpsC,rplV,rpsS,rplB,rplW,rplD,rplC,rpsJ,yidC…
Ribosome, and Purine nucleoside triphosphate biosynthetic process (CL:111)				58	82	70.7317	73	82	89.0244		rpmH,rpsF,rpsR,rplY,rpmG-1,nusG,rplK,rplA,rplJ,rplL,rpoB,rpoC,rpsL,rpsG,prfB,rpsP,rimM,trmD,rplS,rpsT,rplU,tig,rplT,rpmI,infC,rpsD,rpmE,rho,rpsI,rplM,rpsK,rpsM,rpmD,rpsE,rplR,rpsH,rpsN-2,rplE,rplX,rplN,rpsQ,rpmC,rplP,rpsC,rplV,rpsS,rplB,rplW,rplD,rplC,rpsJ	rpmH,rpsF,rpsR,rplY,rpmG-1,nusG,rplK,rplA,rplJ,rplL,rpoB,rpoC,SERP0185,rpsL,rpsG,fusA,tuf,prfB,rpmF,rpsP,rimM,trmD,rplS,rpsB,rpsO,dinG,rpsT,rplU,tig,rplT,rpmI,infC,rpsD,atpC,atpD,atpG,atpA,atpH,atpF,atpE,atpB,rpmE,rho,rpsI,rplM,rplQ,rpoA,rpsK,rpsM,infA,adk,rplO,rpmD,rpsE,rplR,rplF,rpsH,rpsN-2,rplE,rplX,rplN,rpsQ,rpmC,rplP,rpsC,rplV,rpsS,rplB,rplW,rplD,rplC,rpsJ,rplI
Structural constituent of ribosome, and Translation regulator activity (CL:113)				51	71	71.831	64	71	90.1408		rpmH,rpsF,rpsR,rplY,rpmG-1,rplK,rplA,rplJ,rplL,rpsL,rpsG,prfB,rpsP,rimM,trmD,rplS,rpsT,rplU,tig,rplT,rpmI,infC,rpsD,rpmE,rpsI,rplM,rpsK,rpsM,rpmD,rpsE,rplR,rpsH,rpsN-2,rplE,rplX,rplN,rpsQ,rpmC,rplP,rpsC,rplV,rpsS,rplB,rplW,rplD,rplC,rpsJ	rpmH,rpsF,rpsR,rplY,rpmG-1,nusG,rplK,rplA,rplJ,rplL,rpoB,rpoC,rpsL,rpsG,fusA,tuf,prfB,rpmF,rpsP,rimM,trmD,rplS,rpsB,rpsO,dinG,rpsT,rplU,tig,rplT,rpmI,infC,rpsD,rpmE,rho,rpsI,rplM,rplQ,rpoA,rpsK,rpsM,infA,adk,rplO,rpmD,rpsE,rplR,rplF,rpsH,rpsN-2,rplE,rplX,rplN,rpsQ,rpmC,rplP,rpsC,rplV,rpsS,rplB,rplW,rplD,rplC,rpsJ,rplI
Structural constituent of ribosome (CL:114)				47	65	72.3077					rpmH,rpsF,rpsR,rplY,rpmG-1,rplK,rplA,rplJ,rplL,rpsL,rpsG,rpsP,rplS,rpsT,rplU,tig,rplT,rpmI,infC,rpsD,rpmE,rpsI,rplM,rpsK,rpsM,rpmD,rpsE,rplR,rpsH,rpsN-2,rplE,rplX,rplN,rpsQ,rpmC,rplP,rpsC,rplV,rpsS,rplB,rplW,rplD,rplC,rpsJ
Structural constituent of ribosome (CL:117)				44	60	73.3333					rpsF,rpsR,rplY,rplK,rplA,rplJ,rplL,rpsL,rpsG,rpsP,rplS,rpsT,rplU,rplT,rpmI,rpsD,rpmE,rpsI,rplM,rpsK,rpsM,rpmD,rpsE,rplR,rpsH,rpsN-2,rplE,rplX,rplN,rpsQ,rpmC,rplP,rpsC,rplV,rpsS,rplB,rplW,rplD,rplC,rpsJ
Structural constituent of ribosome (CL:121)				40	55	72.7273					rpsF,rpsR,rplY,rplK,rplA,rplJ,rplL,rpsL,rpsG,rpsP,rplS,rpsT,rplU,rplT,rpmI,rpsD,rpmE,rpsI,rplM,rpsK,rpsM,rpmD,rpsE,rpsH,rpsN-2,rplE,rplX,rplN,rpsQ,rplP,rpsC,rplV,rpsS,rplB,rplC,rpsJ
Structural constituent of ribosome (CL:122)				36	50	72
Stationary cells | Downregulated genes	Observed gene count	Background gene count	% of genes	Observed gene count	Background gene count	% of genes	Observed gene count	Background gene count	% of genes
Oxidoreductase activity, acting on the aldehyde or oxo group of donors, disulfide as acceptor, and Dihydrolipoamide dehydrogenase (CL:1071)							4	12	33.3333			SERP2324,SERP2325,SERP2326,SERP2327
Mixed, incl. Citrate cycle (TCA cycle), and Valine, leucine and isoleucine biosynthesis (CL:997)							6	70	8.57143			SERP2324,SERP2325,SERP2326,SERP2327,butA,SERP2469
GO or KEGG cluster/pathway	5 min			15 min			30 min			5 min	15 min	30 min
Stationary cells | Upregulated genes	Observed gene count	Background gene count	% of genes	Observed gene count	Background gene count	% of genes	Observed gene count	Background gene count	% of genes
GO Biological Processes
Nucleobase-containing compound metabolic process (GO:0006139)	176	353	49.8584	176	353	49.8584					rnpA,trmE,gidA,ssb,xpt,guaA,dnaX,recR,metS,rnmV,ksgA,glmU,prsA,mfd,tilS,hpt,lysS,gltX,nusG,rpoB,rpoC,SERP0202,SERP0203,ung,mvaD,SERP0240,SERP0249,argS,SERP0263,SERP0355,queE,queC,recQ-1,SERP0388,queF,nrdE,nrdF-1,uvrB,SERP0544,rexB,SERP0558,SERP0565,SERP0600,folD,purE,purK,purC,purS,purQ,purL,purF,purM,purN,purH,purD,SERP0697,pheS,pheT,SERP0726,mutS2,SERP0734,ileS,SERP0763,pyrR,gmk,coaBC,fmt,sun,r…
Purine nucleotide biosynthetic process (GO:0006164)	32	43	74.4186	32	43	74.4186					xpt,guaA,hpt,folD,purE,purK,purC,purS,purQ,purL,purF,purM,purN,purH,purD,coaBC,relA-2,apt,accA,accD,purB,atpC,atpD,atpA,atpH,atpF,atpE,atpB,coaW,dacA,SERP2065,purA
tRNA metabolic process (GO:0006399)	44	56	78.5714	44	56	78.5714					rnpA,trmE,gidA,metS,tilS,lysS,gltX,argS,SERP0355,pheS,pheT,ileS,fmt,rlmN,trmD,trmFO,proS,truB,miaB,asnS,glyS,SERP1144,SERP1178,trmU,aspS,hisS,dtd,tgt,valS,thrS,tyrS,trmB,leuS,SERP1391,queG,tsaD,SERP1663,SERP1664,SERP1722,truA,queH,SERP2316,dus,serS
Translation (GO:0006412)	74	98	75.5102	74	98	75.5102	86	98	87.7551		rpmH,rpsF,rpsR,metS,rplY,pth,lysS,gltX,rpmG-1,rplK,rplA,rplJ,rplL,rpsL,rpsG,argS,SERP0355,prfB,prfC,pheS,pheT,ileS,fbe,def-2,fmt,rpsP,rplS,proS,infB,asnS,efp,glyS,lepA,rpsT,aspS,hisS,rplU,valS,rplT,rpmI,infC,thrS,rpsD,tyrS,leuS,gatB,gatA,gatC,prfA,rpmE,rpsI,rplM,rpsK,rpsM,rpmD,rpsE,rplR,rpsH,rpsN-2,rplE,rplX,rplN,rpsQ,rpmC,rplP,rpsC,rplV,rpsS,rplB,rplW,rplD,rplC,rpsJ,serS	rpmH,rpsF,rpsR,metS,rplY,pth,lysS,gltX,rpmG-1,rplK,rplA,rplJ,rplL,rpsL,rpsG,fusA,tuf,argS,SERP0355,prfB,prfC,rpmF,pheS,pheT,ileS,fbe,def-2,fmt,rpsP,rplS,rpsB,tsf,frr,proS,infB,rpsO,asnS,efp,glyS,lepA,rpsT,alaS,aspS,hisS,rplU,valS,rplT,rpmI,infC,rpsD,tyrS,leuS,gatB,gatA,gatC,prfA,rpmE,rpsI,rplM,rplQ,rpsK,rpsM,infA,rplO,rpmD,rpsE,rplR,rplF,rpsH,rpsN-2,rplE,rplX,rplN,rpsQ,rpmC,rplP,rpsC,rplV,rpsS,rp…
Peptide metabolic process (GO:0006518)	78	106	73.5849	78	106	73.5849	92	106	86.7925		rpmH,rpsF,rpsR,metS,rplY,pth,lysS,gltX,rpmG-1,rplK,rplA,rplJ,rplL,rpsL,rpsG,argS,SERP0355,pepT,prfB,spsA,spsB,prfC,pheS,pheT,ileS,fbe,def-2,fmt,rpsP,rplS,proS,infB,asnS,efp,glyS,lepA,rpsT,aspS,hisS,rplU,valS,rplT,rpmI,infC,thrS,rpsD,tyrS,leuS,gatB,gatA,gatC,prfA,rpmE,rpsI,rplM,rpsK,rpsM,rpmD,rpsE,rplR,rpsH,rpsN-2,rplE,rplX,rplN,rpsQ,rpmC,rplP,rpsC,rplV,rpsS,rplB,rplW,rplD,rplC,rpsJ,dep,serS	rpmH,SERP0024,rpsF,rpsR,metS,rplY,pth,lysS,gltX,rpmG-1,rplK,rplA,rplJ,rplL,rpsL,rpsG,fusA,tuf,argS,SERP0355,pepT,prfB,spsA,spsB,prfC,rpmF,pheS,pheT,ileS,fbe,def-2,fmt,rpsP,rplS,rpsB,tsf,frr,proS,infB,rpsO,asnS,efp,glyS,lepA,rpsT,alaS,aspS,hisS,rplU,valS,rplT,rpmI,infC,rpsD,tyrS,leuS,gatB,gatA,gatC,prfA,rpmE,rpsI,rplM,rplQ,rpsK,rpsM,infA,rplO,rpmD,rpsE,rplR,rplF,rpsH,rpsN-2,rplE,rplX,rplN,rpsQ,rpm…
Cellular aromatic compound metabolic process (GO:0006725)	197	410	48.0488	197	410	48.0488					rnpA,trmE,gidA,ssb,xpt,guaA,dnaX,recR,metS,rnmV,ksgA,glmU,prsA,mfd,tilS,hpt,folP,folB,folK,lysS,gltX,nusG,rpoB,rpoC,SERP0202,SERP0203,ung,SERP0235,mvaD,SERP0240,SERP0249,argS,SERP0263,SERP0335,SERP0355,queE,queC,recQ-1,SERP0388,queF,nrdE,nrdF-1,uvrB,aroD,SERP0544,rexB,SERP0558,SERP0565,SERP0600,folD,purE,purK,purC,purS,purQ,purL,purF,purM,purN,purH,purD,SERP0697,ctaB,pheS,pheT,SERP0726,mutS2,SERP…
Nitrogen compound metabolic process (GO:0006807)	351	714	49.1597	351	714	49.1597	459	714	64.2857		rpmH,rnpA,trmE,gidA,rpsF,ssb,rpsR,xpt,guaA,SERP0094,SERP0095,dnaX,recR,metS,rnmV,ksgA,glmU,prsA,rplY,pth,mfd,tilS,hpt,ftsH,folP,folB,folK,lysS,gltX,rpmG-1,nusG,rplK,rplA,rplJ,rplL,rpoB,rpoC,rpsL,rpsG,ilvE,SERP0202,SERP0203,ung,SERP0235,mvaD,SERP0240,SERP0249,argS,SERP0263,tagD,scdA,SERP0335,bacA,SERP0355,saeS,queE,queC,recQ-1,hisC,SERP0388,queF,nrdE,nrdF-1,pepT,SERP0413,prfB,uvrB,aroD,sufS,SERP05…	rpmH,rnpA,trmE,gidA,gidB,SERP0024,SERP0033,rpsF,ssb,rpsR,xpt,guaB,guaA,SERP0094,SERP0095,gltD,dnaX,recR,metS,SERP0129,rnmV,ksgA,glmU,prsA,rplY,pth,mfd,tilS,hpt,ftsH,folP,folB,folK,lysS,radA,gltX,rpmG-1,nusG,rplK,rplA,rplJ,rplL,SERP0182,rpoB,rpoC,rpsL,rpsG,fusA,tuf,SERP0202,SERP0203,tadA,folE2,ung,SERP0235,mvaD,SERP0240,SERP0249,argS,SERP0263,tagD,graS,scdA,SERP0335,bacA,SERP0355,saeS,queE,SERP037…
Metabolic process (GO:0008152)	417	911	45.7739	417	911	45.7739	555	911	60.9221		rpmH,rnpA,trmE,gidA,rpsF,ssb,rpsR,xpt,guaA,SERP0094,SERP0095,sle1,dnaX,recR,metS,rnmV,ksgA,ispE,glmU,prsA,rplY,pth,mfd,tilS,hpt,ftsH,folP,folB,folK,lysS,gltX,rpmG-1,nusG,rplK,rplA,rplJ,rplL,rpoB,rpoC,rpsL,rpsG,ilvE,SERP0202,SERP0203,ung,SERP0235,mvk,mvaD,SERP0240,SERP0249,argS,SERP0263,tagA,tagD,scdA,SERP0335,bacA,SERP0355,nagA,saeS,queE,queC,ltaS,recQ-1,hisC,SERP0388,SERP0389,queF,nrdE,nrdF-1,SE…	rpmH,rnpA,trmE,gidA,gidB,SERP0018,SERP0024,SERP0033,rpsF,ssb,rpsR,xpt,guaB,guaA,nuoF,SERP0094,SERP0095,sle1,gltD,dnaX,recR,metS,SERP0129,rnmV,ksgA,ispE,glmU,prsA,rplY,pth,mfd,SERP0143,tilS,hpt,ftsH,folP,folB,folK,lysS,SERP0157,radA,gltX,rpmG-1,nusG,rplK,rplA,rplJ,rplL,SERP0182,rpoB,rpoC,rpsL,rpsG,fusA,tuf,SERP0202,SERP0203,tadA,folE2,vraA,ung,SERP0235,mvk,mvaD,SERP0240,SERP0249,argS,SERP0263,tagA…
Biosynthetic process (GO:0009058)	245	457	53.6105	245	457	53.6105	314	457	68.709		rpmH,rpsF,rpsR,xpt,guaA,SERP0094,dnaX,metS,ispE,glmU,prsA,rplY,pth,hpt,folP,folB,folK,lysS,gltX,rpmG-1,nusG,rplK,rplA,rplJ,rplL,rpoB,rpoC,rpsL,rpsG,ilvE,SERP0202,SERP0203,SERP0235,mvk,mvaD,SERP0240,argS,tagA,tagD,SERP0335,bacA,SERP0355,queE,queC,ltaS,hisC,queF,nrdF-1,prfB,aroD,dltA,dltB,dltC,dltD,fabH,fabF,fabI,ltaA,ypfP,murE,prfC,menA,SERP0629,menB,SERP0633,folD,purE,purK,purC,purS,purQ,purL,pur…	rpmH,rpsF,rpsR,xpt,guaB,guaA,SERP0094,gltD,dnaX,metS,ispE,glmU,prsA,rplY,pth,hpt,folP,folB,folK,lysS,SERP0157,gltX,rpmG-1,nusG,rplK,rplA,rplJ,rplL,rpoB,rpoC,rpsL,rpsG,fusA,tuf,SERP0202,SERP0203,folE2,SERP0235,mvk,mvaD,SERP0240,argS,tagA,tagD,SERP0335,bacA,SERP0355,queE,SERP0372,queC,ltaS,hisC,queF,nrdF-1,prfB,aroD,dltA,dltB,dltC,dltD,fabH,fabF,fabI,ltaA,ypfP,murE,prfC,menA,SERP0629,menD,menH,menB…
Macromolecule biosynthetic process (GO:0009059)	114	172	66.2791	114	172	66.2791	141	172	81.9767		rpmH,rpsF,rpsR,dnaX,metS,glmU,rplY,pth,lysS,gltX,rpmG-1,nusG,rplK,rplA,rplJ,rplL,rpoB,rpoC,rpsL,rpsG,argS,tagA,tagD,bacA,SERP0355,ltaS,prfB,dltA,dltB,dltC,dltD,ltaA,ypfP,murE,prfC,pheS,pheT,SERP0726,murI,mraY,murD,ileS,pyrR,fbe,def-2,fmt,rpsP,rplS,proS,polC,nusA,infB,femA,femB,asnS,efp,glyS,lepA,rpsT,SERP1154,aspS,hisS,rplU,valS,rplT,rpmI,infC,thrS,rpsD,tyrS,murC,leuS,SERP1429,SERP1432,gatB,gatA,…	rpmH,rpsF,rpsR,dnaX,metS,glmU,rplY,pth,lysS,gltX,rpmG-1,nusG,rplK,rplA,rplJ,rplL,rpoB,rpoC,rpsL,rpsG,fusA,tuf,argS,tagA,tagD,bacA,SERP0355,ltaS,prfB,dltA,dltB,dltC,dltD,ltaA,ypfP,murE,prfC,rpmF,pheS,pheT,SERP0726,murI,mraY,murD,ileS,pyrR,fbe,rpoZ,priA,def-2,fmt,rpsP,rplS,rpsB,tsf,frr,proS,polC,nusA,infB,rpsO,femA,femB,asnS,dinG,efp,dnaG,glyS,lepA,rpsT,SERP1154,alaS,aspS,hisS,rplU,valS,rplT,rpmI,i…
Purine ribonucleotide biosynthetic process (GO:0009152)	31	42	73.8095	31	42	73.8095					xpt,guaA,hpt,purE,purK,purC,purS,purQ,purL,purF,purM,purN,purH,purD,coaBC,relA-2,apt,accA,accD,purB,atpC,atpD,atpA,atpH,atpF,atpE,atpB,coaW,dacA,SERP2065,purA
Cellular process (GO:0009987)	500	1109	45.0857	500	1109	45.0857	681	1109	61.4067		rpmH,rnpA,trmE,gidA,SERP0039,rpsF,ssb,rpsR,xpt,pbuX,guaA,pfoR,SERP0092,SERP0094,SERP0095,metN1,SERP0098,sle1,dnaX,recR,metS,rnmV,ksgA,ispE,glmU,prsA,rplY,pth,mfd,tilS,hpt,ftsH,hslO,folP,folB,folK,lysS,gltX,rpmG-1,secE,nusG,rplK,rplA,rplJ,rplL,rpoB,rpoC,rpsL,rpsG,ilvE,SERP0202,SERP0203,SERP0207,arsB-2,proP,ung,SERP0234,SERP0235,mvk,mvaD,SERP0240,SERP0249,argS,SERP0263,sitC,tagA,tagH,SERP0297,tagD,…	rpmH,rnpA,trmE,gidA,gidB,SERP0006,SERP0024,SERP0033,SERP0039,rpsF,ssb,rpsR,SERP0063,xpt,pbuX,guaB,guaA,pfoR,nuoF,SERP0092,SERP0094,SERP0095,metN1,SERP0098,sle1,gltD,dnaX,recR,metS,SERP0129,rnmV,ksgA,ispE,glmU,prsA,rplY,pth,mfd,SERP0145,tilS,hpt,ftsH,hslO,folP,folB,folK,lysS,nupC,radA,gltX,rpmG-1,secE,nusG,rplK,rplA,rplJ,rplL,rpoB,rpoC,rpsL,rpsG,fusA,tuf,SERP0202,SERP0203,tadA,SERP0207,arsB-2,folE…
Gene expression (GO:0010467)	121	187	64.7059	121	187	64.7059	145	187	77.5401		rpmH,rnpA,trmE,gidA,rpsF,rpsR,metS,rnmV,ksgA,rplY,pth,tilS,lysS,gltX,rpmG-1,nusG,rplK,rplA,rplJ,rplL,rpoB,rpoC,rpsL,rpsG,argS,SERP0355,prfB,spsA,spsB,prfC,pheS,pheT,ileS,SERP0763,pyrR,fbe,def-2,fmt,sun,rlmN,rpsP,rimM,trmD,rplS,trmFO,proS,nusA,infB,rbfA,truB,pnp,rnj2,miaB,asnS,birA,rluB,efp,glyS,SERP1144,SERP1145,lepA,rpsT,SERP1178,trmU,aspS,hisS,tgt,rplU,ermA-1,valS,rplT,rpmI,infC,thrS,rpsD,tyrS,…	rpmH,rnpA,trmE,gidA,gidB,SERP0024,rpsF,rpsR,metS,rnmV,ksgA,rplY,pth,tilS,lysS,gltX,rpmG-1,nusG,rplK,rplA,rplJ,rplL,rpoB,rpoC,rpsL,rpsG,fusA,tuf,tadA,argS,SERP0355,prfB,spsA,spsB,prfC,SERP0714,rpmF,pheS,pheT,ileS,SERP0763,pyrR,fbe,rpoZ,def-2,fmt,sun,rlmN,rnc,rpsP,rimM,trmD,rplS,trmFO,rpsB,tsf,frr,proS,nusA,infB,rbfA,truB,rpsO,pnp,rnj2,miaB,asnS,birA,rluB,efp,glyS,SERP1144,SERP1145,lepA,rpsT,SERP11…
RNA metabolic process (GO:0016070)	65	109	59.633	65	109	59.633					rnpA,trmE,gidA,metS,rnmV,ksgA,tilS,lysS,gltX,nusG,rpoB,rpoC,argS,SERP0355,pheS,pheT,ileS,SERP0763,pyrR,fmt,sun,rlmN,rimM,trmD,rnhB,trmFO,proS,nusA,rbfA,truB,pnp,rnj2,miaB,SERP1010,asnS,rluB,glyS,SERP1144,SERP1145,SERP1178,trmU,aspS,hisS,dtd,tgt,ermA-1,valS,thrS,tyrS,trmB,leuS,SERP1391,queG,SERP1435,tsaD,SERP1663,SERP1664,cshA,SERP1722,rho,truA,queH,SERP2316,dus,serS
Protein metabolic process (GO:0019538)	115	188	61.1702	115	188	61.1702	140	188	74.4681		rpmH,rpsF,rpsR,metS,rplY,pth,ftsH,lysS,gltX,rpmG-1,rplK,rplA,rplJ,rplL,rpsL,rpsG,argS,scdA,SERP0355,saeS,pepT,SERP0413,prfB,SERP0528,SERP0540,spsA,spsB,prfC,SERP0611,pheS,pheT,ileS,lspA,fbe,def-2,fmt,SERP0785,SERP0786,rpsP,rplS,SERP0829,proS,infB,SERP0888,SERP0955,SERP0996,pbp2,asnS,birA,srrB,efp,SERP1129,glyS,lepA,rpsT,aspS,hisS,rplU,valS,hemC,rplT,rpmI,infC,thrS,rpsD,tyrS,SERP1310,leuS,SERP1354…	rpmH,SERP0024,rpsF,rpsR,metS,rplY,pth,ftsH,lysS,gltX,rpmG-1,rplK,rplA,rplJ,rplL,rpsL,rpsG,fusA,tuf,argS,graS,scdA,SERP0355,saeS,pepT,SERP0413,prfB,SERP0528,SERP0540,spsA,spsB,prfC,SERP0611,rpmF,pheS,pheT,ileS,lspA,fbe,def-2,fmt,SERP0785,SERP0786,rpsP,rplS,hslV,rpsB,tsf,frr,SERP0829,proS,infB,rpsO,SERP0888,SERP0955,SERP0996,pbp2,asnS,birA,srrB,efp,SERP1129,glyS,prmA,lepA,rpsT,alaS,aspS,hisS,rplU,v…
Cellular nitrogen compound metabolic process (GO:0034641)	259	505	51.2871	259	505	51.2871	340	505	67.3267		rpmH,rnpA,trmE,gidA,rpsF,ssb,rpsR,xpt,guaA,dnaX,recR,metS,rnmV,ksgA,glmU,prsA,rplY,pth,mfd,tilS,hpt,folP,folB,folK,lysS,gltX,rpmG-1,nusG,rplK,rplA,rplJ,rplL,rpoB,rpoC,rpsL,rpsG,SERP0202,SERP0203,ung,SERP0235,mvaD,SERP0240,SERP0249,argS,SERP0263,SERP0355,queE,queC,recQ-1,SERP0388,queF,nrdE,nrdF-1,pepT,prfB,uvrB,SERP0544,spsA,spsB,rexB,SERP0558,SERP0565,SERP0600,prfC,folD,purE,purK,purC,purS,purQ,p…	rpmH,rnpA,trmE,gidA,gidB,SERP0024,SERP0033,rpsF,ssb,rpsR,xpt,guaB,guaA,dnaX,recR,metS,SERP0129,rnmV,ksgA,glmU,prsA,rplY,pth,mfd,tilS,hpt,folP,folB,folK,lysS,radA,gltX,rpmG-1,nusG,rplK,rplA,rplJ,rplL,rpoB,rpoC,rpsL,rpsG,fusA,tuf,SERP0202,SERP0203,tadA,folE2,ung,SERP0235,mvaD,SERP0240,SERP0249,argS,SERP0263,SERP0355,queE,SERP0372,queC,recQ-1,SERP0388,queF,nrdE,nrdF-1,pepT,prfB,uvrB,SERP0544,spsA,sp…
Cellular macromolecule biosynthetic process (GO:0034645)	101	140	72.1429	101	140	72.1429	119	140	85		rpmH,rpsF,rpsR,metS,glmU,rplY,pth,lysS,gltX,rpmG-1,rplK,rplA,rplJ,rplL,rpsL,rpsG,argS,tagA,tagD,bacA,SERP0355,ltaS,prfB,dltA,dltB,dltC,dltD,ltaA,ypfP,murE,prfC,pheS,pheT,murI,mraY,murD,ileS,fbe,def-2,fmt,rpsP,rplS,proS,infB,femA,femB,asnS,efp,glyS,lepA,rpsT,aspS,hisS,rplU,valS,rplT,rpmI,infC,thrS,rpsD,tyrS,murC,leuS,SERP1429,gatB,gatA,gatC,murF,ddl,prfA,rpmE,murAB,rpsI,rplM,rpsK,rpsM,rpmD,rpsE,rp…	rpmH,rpsF,rpsR,metS,glmU,rplY,pth,lysS,gltX,rpmG-1,rplK,rplA,rplJ,rplL,rpsL,rpsG,fusA,tuf,argS,tagA,tagD,bacA,SERP0355,ltaS,prfB,dltA,dltB,dltC,dltD,ltaA,ypfP,murE,prfC,rpmF,pheS,pheT,murI,mraY,murD,ileS,fbe,def-2,fmt,rpsP,rplS,rpsB,tsf,frr,proS,infB,rpsO,femA,femB,asnS,efp,glyS,lepA,rpsT,alaS,aspS,hisS,rplU,valS,rplT,rpmI,infC,rpsD,tyrS,murC,leuS,mgt,SERP1429,SERP1430,gatB,gatA,gatC,murF,ddl,prf…
Nucleobase-containing compound biosynthetic process (GO:0034654)	66	114	57.8947	66	114	57.8947					xpt,guaA,dnaX,glmU,prsA,hpt,nusG,rpoB,rpoC,SERP0202,SERP0203,queE,queC,queF,nrdF-1,folD,purE,purK,purC,purS,purQ,purL,purF,purM,purN,purH,purD,SERP0726,pyrR,gmk,coaBC,pyrH,polC,nusA,ribF,SERP1009,SERP1154,udk,relA-2,apt,tgt,queA,accA,accD,queG,SERP1432,purB,atpC,atpD,atpA,atpH,atpF,atpE,atpB,tdk,rho,murAB,pyrG,coaW,dacA,SERP1963,SERP2065,pyrD,queH,purA,serS
ncRNA metabolic process (GO:0034660)	55	79	69.6203	55	79	69.6203					rnpA,trmE,gidA,metS,rnmV,ksgA,tilS,lysS,gltX,argS,SERP0355,pheS,pheT,ileS,SERP0763,fmt,sun,rlmN,rimM,trmD,trmFO,proS,rbfA,truB,rnj2,miaB,asnS,rluB,glyS,SERP1144,SERP1145,SERP1178,trmU,aspS,hisS,dtd,tgt,ermA-1,valS,thrS,tyrS,trmB,leuS,SERP1391,queG,SERP1435,tsaD,SERP1663,SERP1664,SERP1722,truA,queH,SERP2316,dus,serS
Macromolecule metabolic process (GO:0043170)	239	443	53.9503	239	443	53.9503	304	443	68.623		rpmH,rnpA,trmE,gidA,rpsF,ssb,rpsR,dnaX,recR,metS,rnmV,ksgA,glmU,rplY,pth,mfd,tilS,ftsH,lysS,gltX,rpmG-1,nusG,rplK,rplA,rplJ,rplL,rpoB,rpoC,rpsL,rpsG,ung,SERP0249,argS,SERP0263,tagA,tagD,scdA,bacA,SERP0355,saeS,ltaS,recQ-1,nrdE,nrdF-1,pepT,SERP0413,prfB,uvrB,dltA,dltB,dltC,dltD,SERP0528,SERP0540,SERP0544,spsA,spsB,rexB,SERP0558,SERP0565,SERP0600,ltaA,ypfP,murE,prfC,SERP0611,SERP0697,pheS,pheT,SERP…	rpmH,rnpA,trmE,gidA,gidB,SERP0024,rpsF,ssb,rpsR,dnaX,recR,metS,SERP0129,rnmV,ksgA,glmU,rplY,pth,mfd,tilS,ftsH,lysS,radA,gltX,rpmG-1,nusG,rplK,rplA,rplJ,rplL,rpoB,rpoC,rpsL,rpsG,fusA,tuf,tadA,ung,SERP0249,argS,SERP0263,tagA,tagD,graS,scdA,bacA,SERP0355,saeS,ltaS,recQ-1,nrdE,nrdF-1,pepT,SERP0413,prfB,uvrB,dltA,dltB,dltC,dltD,SERP0528,SERP0540,SERP0544,spsA,spsB,rexB,SERP0558,SERP0565,ltaA,ypfP,murE…
Cellular amide metabolic process (GO:0043603)	94	136	69.1176	94	136	69.1176	111	136	81.6176		rpmH,rpsF,rpsR,metS,rplY,pth,folP,folB,folK,lysS,gltX,rpmG-1,rplK,rplA,rplJ,rplL,rpsL,rpsG,mvaD,SERP0240,argS,SERP0355,pepT,prfB,spsA,spsB,prfC,pheS,pheT,ileS,fbe,coaBC,def-2,fmt,rpsP,rplS,proS,infB,asnS,efp,glyS,lepA,rpsT,aspS,hisS,rplU,valS,rplT,rpmI,infC,thrS,accA,accD,rpsD,tyrS,leuS,gatB,gatA,gatC,prfA,rpmE,rpsI,rplM,rpsK,rpsM,rpmD,rpsE,rplR,rpsH,rpsN-2,rplE,rplX,rplN,rpsQ,rpmC,rplP,rpsC,rplV…	rpmH,SERP0024,rpsF,rpsR,metS,rplY,pth,folP,folB,folK,lysS,gltX,rpmG-1,rplK,rplA,rplJ,rplL,rpsL,rpsG,fusA,tuf,mvaD,SERP0240,argS,SERP0355,pepT,prfB,spsA,spsB,prfC,rpmF,pheS,pheT,ileS,fbe,coaBC,def-2,fmt,rpsP,rplS,rpsB,tsf,frr,proS,infB,rpsO,asnS,efp,glyS,lepA,rpsT,alaS,aspS,hisS,rplU,valS,rplT,rpmI,infC,accA,accD,rpsD,tyrS,leuS,gatB,gatA,gatC,blaZ-1,prfA,rpmE,rpsI,rplM,rplQ,rpsK,rpsM,infA,rplO,rpm…
Amide biosynthetic process (GO:0043604)	84	118	71.1864	84	118	71.1864	96	118	81.3559		rpmH,rpsF,rpsR,metS,rplY,pth,folP,folB,folK,lysS,gltX,rpmG-1,rplK,rplA,rplJ,rplL,rpsL,rpsG,argS,SERP0355,prfB,prfC,pheS,pheT,ileS,fbe,def-2,fmt,rpsP,rplS,proS,infB,asnS,efp,glyS,lepA,rpsT,aspS,hisS,rplU,valS,rplT,rpmI,infC,thrS,accA,accD,rpsD,tyrS,leuS,gatB,gatA,gatC,prfA,rpmE,rpsI,rplM,rpsK,rpsM,rpmD,rpsE,rplR,rpsH,rpsN-2,rplE,rplX,rplN,rpsQ,rpmC,rplP,rpsC,rplV,rpsS,rplB,rplW,rplD,rplC,rpsJ,SERP…	rpmH,rpsF,rpsR,metS,rplY,pth,folP,folB,folK,lysS,gltX,rpmG-1,rplK,rplA,rplJ,rplL,rpsL,rpsG,fusA,tuf,argS,SERP0355,prfB,prfC,rpmF,pheS,pheT,ileS,fbe,def-2,fmt,rpsP,rplS,rpsB,tsf,frr,proS,infB,rpsO,asnS,efp,glyS,lepA,rpsT,alaS,aspS,hisS,rplU,valS,rplT,rpmI,infC,accA,accD,rpsD,tyrS,leuS,gatB,gatA,gatC,prfA,rpmE,rpsI,rplM,rplQ,rpsK,rpsM,infA,rplO,rpmD,rpsE,rplR,rplF,rpsH,rpsN-2,rplE,rplX,rplN,rpsQ,rp…
Cellular metabolic process (GO:0044237)	378	811	46.6091	378	811	46.6091	496	811	61.1591		rpmH,rnpA,trmE,gidA,rpsF,ssb,rpsR,xpt,guaA,SERP0094,SERP0095,dnaX,recR,metS,rnmV,ksgA,ispE,glmU,prsA,rplY,pth,mfd,tilS,hpt,folP,folB,folK,lysS,gltX,rpmG-1,nusG,rplK,rplA,rplJ,rplL,rpoB,rpoC,rpsL,rpsG,ilvE,SERP0202,SERP0203,ung,SERP0235,mvk,mvaD,SERP0240,SERP0249,argS,SERP0263,tagA,tagD,SERP0335,bacA,SERP0355,saeS,queE,queC,ltaS,recQ-1,hisC,SERP0388,queF,nrdE,nrdF-1,SERP0409,pepT,SERP0413,prfB,uvr…	rpmH,rnpA,trmE,gidA,gidB,SERP0024,SERP0033,rpsF,ssb,rpsR,xpt,guaB,guaA,nuoF,SERP0094,SERP0095,gltD,dnaX,recR,metS,SERP0129,rnmV,ksgA,ispE,glmU,prsA,rplY,pth,mfd,tilS,hpt,folP,folB,folK,lysS,radA,gltX,rpmG-1,nusG,rplK,rplA,rplJ,rplL,rpoB,rpoC,rpsL,rpsG,fusA,tuf,SERP0202,SERP0203,tadA,folE2,vraA,ung,SERP0235,mvk,mvaD,SERP0240,SERP0249,argS,SERP0263,tagA,tagD,graS,SERP0335,bacA,SERP0355,saeS,queE,SE…
Primary metabolic process (GO:0044238)	348	723	48.1328	348	723	48.1328	452	723	62.5173		rpmH,rnpA,trmE,gidA,rpsF,ssb,rpsR,xpt,guaA,SERP0094,SERP0095,dnaX,recR,metS,rnmV,ksgA,ispE,glmU,prsA,rplY,pth,mfd,tilS,hpt,ftsH,lysS,gltX,rpmG-1,nusG,rplK,rplA,rplJ,rplL,rpoB,rpoC,rpsL,rpsG,ilvE,SERP0202,SERP0203,ung,mvk,mvaD,SERP0240,SERP0249,argS,SERP0263,tagD,scdA,SERP0355,nagA,saeS,queE,queC,recQ-1,hisC,SERP0388,queF,nrdE,nrdF-1,pepT,SERP0413,prfB,uvrB,aroD,sufS,SERP0528,SERP0540,SERP0544,sps…	rpmH,rnpA,trmE,gidA,gidB,SERP0018,SERP0024,SERP0033,rpsF,ssb,rpsR,xpt,guaB,guaA,SERP0094,SERP0095,gltD,dnaX,recR,metS,SERP0129,rnmV,ksgA,ispE,glmU,prsA,rplY,pth,mfd,tilS,hpt,ftsH,lysS,radA,gltX,rpmG-1,nusG,rplK,rplA,rplJ,rplL,rpoB,rpoC,rpsL,rpsG,fusA,tuf,SERP0202,SERP0203,tadA,vraA,ung,mvk,mvaD,SERP0240,SERP0249,argS,SERP0263,tagD,graS,scdA,SERP0355,nagA,saeS,queE,SERP0372,queC,recQ-1,hisC,SERP03…
Cellular biosynthetic process (GO:0044249)	243	437	55.6064	243	437	55.6064	308	437	70.4805		rpmH,rpsF,rpsR,xpt,guaA,SERP0094,dnaX,metS,ispE,glmU,prsA,rplY,pth,hpt,folP,folB,folK,lysS,gltX,rpmG-1,nusG,rplK,rplA,rplJ,rplL,rpoB,rpoC,rpsL,rpsG,ilvE,SERP0202,SERP0203,SERP0235,mvk,mvaD,SERP0240,argS,tagA,tagD,SERP0335,bacA,SERP0355,queE,queC,ltaS,hisC,queF,nrdF-1,prfB,aroD,dltA,dltB,dltC,dltD,fabH,fabF,fabI,ltaA,ypfP,murE,prfC,menA,SERP0629,menB,folD,purE,purK,purC,purS,purQ,purL,purF,purM,pu…	rpmH,rpsF,rpsR,xpt,guaB,guaA,SERP0094,gltD,dnaX,metS,ispE,glmU,prsA,rplY,pth,hpt,folP,folB,folK,lysS,gltX,rpmG-1,nusG,rplK,rplA,rplJ,rplL,rpoB,rpoC,rpsL,rpsG,fusA,tuf,SERP0202,SERP0203,folE2,SERP0235,mvk,mvaD,SERP0240,argS,tagA,tagD,SERP0335,bacA,SERP0355,queE,SERP0372,queC,ltaS,hisC,queF,nrdF-1,prfB,aroD,dltA,dltB,dltC,dltD,fabH,fabF,fabI,ltaA,ypfP,murE,prfC,menA,SERP0629,menD,menH,menB,folD,pur…
Cellular macromolecule metabolic process (GO:0044260)	163	288	56.5972	163	288	56.5972	209	288	72.5694		rpmH,rpsF,ssb,rpsR,dnaX,recR,metS,ksgA,glmU,rplY,pth,mfd,lysS,gltX,rpmG-1,rplK,rplA,rplJ,rplL,rpsL,rpsG,ung,SERP0249,argS,SERP0263,tagA,tagD,bacA,SERP0355,ltaS,recQ-1,nrdE,nrdF-1,prfB,uvrB,dltA,dltB,dltC,dltD,SERP0544,rexB,SERP0558,SERP0565,SERP0600,ltaA,ypfP,murE,prfC,SERP0697,pheS,pheT,SERP0726,mutS2,murI,mraY,murD,ileS,fbe,def-2,fmt,sun,rlmN,rpsP,trmD,rplS,rnhB,topA,trmFO,proS,polC,infB,pnp,he…	rpmH,gidB,rpsF,ssb,rpsR,dnaX,recR,metS,SERP0129,ksgA,glmU,rplY,pth,mfd,lysS,radA,gltX,rpmG-1,rplK,rplA,rplJ,rplL,rpsL,rpsG,fusA,tuf,ung,SERP0249,argS,SERP0263,tagA,tagD,bacA,SERP0355,ltaS,recQ-1,nrdE,nrdF-1,prfB,uvrB,dltA,dltB,dltC,dltD,SERP0544,rexB,SERP0558,SERP0565,ltaA,ypfP,murE,prfC,SERP0697,SERP0714,rpmF,pheS,pheT,rnhC,SERP0726,mutS2,uvrC,murI,mraY,murD,ileS,fbe,priA,def-2,fmt,sun,rlmN,rpsP…
Cellular nitrogen compound biosynthetic process (GO:0044271)	161	272	59.1912	161	272	59.1912	206	272	75.7353		rpmH,rpsF,rpsR,xpt,guaA,dnaX,metS,glmU,prsA,rplY,pth,hpt,folP,folB,folK,lysS,gltX,rpmG-1,nusG,rplK,rplA,rplJ,rplL,rpoB,rpoC,rpsL,rpsG,SERP0202,SERP0203,SERP0235,argS,SERP0355,queE,queC,queF,nrdF-1,prfB,prfC,folD,purE,purK,purC,purS,purQ,purL,purF,purM,purN,purH,purD,ctaB,pheS,pheT,SERP0726,ileS,pyrR,fbe,gmk,coaBC,def-2,fmt,rpsP,rplS,pyrH,proS,polC,nusA,infB,ribF,SERP1009,asnS,efp,glyS,SERP1151,le…	rpmH,rpsF,rpsR,xpt,guaB,guaA,dnaX,metS,glmU,prsA,rplY,pth,hpt,folP,folB,folK,lysS,gltX,rpmG-1,nusG,rplK,rplA,rplJ,rplL,rpoB,rpoC,rpsL,rpsG,fusA,tuf,SERP0202,SERP0203,folE2,SERP0235,argS,SERP0355,queE,SERP0372,queC,queF,nrdF-1,prfB,prfC,folD,purE,purK,purC,purS,purQ,purL,purF,purM,purN,purH,purD,ctaB,coaD,rpmF,pheS,pheT,SERP0726,ileS,pyrR,fbe,gmk,rpoZ,coaBC,priA,def-2,fmt,SERP0789,rpsP,rplS,rpsB,t…
Heterocycle metabolic process (GO:0046483)	194	421	46.0808	194	421	46.0808					rnpA,trmE,gidA,ssb,xpt,guaA,dnaX,recR,metS,rnmV,ksgA,glmU,prsA,mfd,tilS,hpt,folP,folB,folK,lysS,gltX,nusG,rpoB,rpoC,SERP0202,SERP0203,ung,SERP0235,mvaD,SERP0240,SERP0249,argS,SERP0263,SERP0335,SERP0355,queE,queC,recQ-1,SERP0388,queF,nrdE,nrdF-1,uvrB,SERP0544,rexB,SERP0558,SERP0565,SERP0600,folD,purE,purK,purC,purS,purQ,purL,purF,purM,purN,purH,purD,SERP0697,ctaB,pheS,pheT,SERP0726,mutS2,SERP0734,…
Organic substance metabolic process (GO:0071704)	402	843	47.6868	402	843	47.6868	532	843	63.1079		rpmH,rnpA,trmE,gidA,rpsF,ssb,rpsR,xpt,guaA,SERP0094,SERP0095,dnaX,recR,metS,rnmV,ksgA,ispE,glmU,prsA,rplY,pth,mfd,tilS,hpt,ftsH,folP,folB,folK,lysS,gltX,rpmG-1,nusG,rplK,rplA,rplJ,rplL,rpoB,rpoC,rpsL,rpsG,ilvE,SERP0202,SERP0203,ung,SERP0235,mvk,mvaD,SERP0240,SERP0249,argS,SERP0263,tagA,tagD,scdA,SERP0335,bacA,SERP0355,nagA,saeS,queE,queC,ltaS,recQ-1,hisC,SERP0388,SERP0389,queF,nrdE,nrdF-1,SERP040…	rpmH,rnpA,trmE,gidA,gidB,SERP0018,SERP0024,SERP0033,rpsF,ssb,rpsR,xpt,guaB,guaA,SERP0094,SERP0095,gltD,dnaX,recR,metS,SERP0129,rnmV,ksgA,ispE,glmU,prsA,rplY,pth,mfd,tilS,hpt,ftsH,folP,folB,folK,lysS,radA,gltX,rpmG-1,nusG,rplK,rplA,rplJ,rplL,SERP0182,rpoB,rpoC,rpsL,rpsG,fusA,tuf,SERP0202,SERP0203,tadA,folE2,vraA,ung,SERP0235,mvk,mvaD,SERP0240,SERP0249,argS,SERP0263,tagA,tagD,graS,scdA,SERP0335,bac…
Carbohydrate derivative metabolic process (GO:1901135)	89	168	52.9762	89	168	52.9762					xpt,guaA,glmU,prsA,hpt,mvaD,SERP0240,tagA,tagD,bacA,nagA,queE,queC,ltaS,SERP0388,queF,nrdF-1,dltA,dltB,dltC,dltD,ltaA,ypfP,murE,purE,purK,purC,purS,purQ,purL,purF,purM,purN,purH,purD,murI,mraY,murD,gmk,coaBC,pyrH,ribF,glpD,femA,femB,SERP1009,SERP1028,gpsA,gnd,glk,mtn,udk,lytH,relA-2,apt,tgt,queA,accA,accD,murC,SERP1390,queG,SERP1429,purB,murF,ddl,atpC,atpD,atpA,atpH,atpF,atpE,atpB,murAB,pyrG,coaW…
Carbohydrate derivative biosynthetic process (GO:1901137)	74	115	64.3478	74	115	64.3478					xpt,guaA,glmU,prsA,hpt,tagA,tagD,bacA,queE,queC,ltaS,queF,nrdF-1,dltA,dltB,dltC,dltD,ltaA,ypfP,murE,purE,purK,purC,purS,purQ,purL,purF,purM,purN,purH,purD,murI,mraY,murD,coaBC,pyrH,ribF,femA,femB,SERP1009,SERP1028,gpsA,udk,relA-2,apt,tgt,queA,accA,accD,murC,queG,SERP1429,purB,murF,ddl,atpC,atpD,atpA,atpH,atpF,atpE,atpB,murAB,pyrG,coaW,dacA,tagF,SERP1963,fmhA,pgcA,SERP2065,pyrD,queH,purA
Organic cyclic compound metabolic process (GO:1901360)	199	429	46.3869	199	429	46.3869					rnpA,trmE,gidA,ssb,xpt,guaA,dnaX,recR,metS,rnmV,ksgA,glmU,prsA,mfd,tilS,hpt,folP,folB,folK,lysS,gltX,nusG,rpoB,rpoC,SERP0202,SERP0203,ung,SERP0235,mvaD,SERP0240,SERP0249,argS,SERP0263,SERP0355,queE,queC,recQ-1,SERP0388,queF,nrdE,nrdF-1,uvrB,aroD,SERP0544,rexB,SERP0558,SERP0565,SERP0600,folD,purE,purK,purC,purS,purQ,purL,purF,purM,purN,purH,purD,SERP0697,ctaB,pheS,pheT,SERP0726,mutS2,SERP0734,ileS…
Organonitrogen compound metabolic process (GO:1901564)	250	481	51.9751	250	481	51.9751	317	481	65.9044		rpmH,rpsF,rpsR,xpt,guaA,SERP0094,SERP0095,metS,glmU,rplY,pth,hpt,ftsH,folP,folB,folK,lysS,gltX,rpmG-1,rplK,rplA,rplJ,rplL,rpsL,rpsG,ilvE,SERP0235,mvaD,SERP0240,argS,tagD,scdA,SERP0335,bacA,SERP0355,saeS,queE,queC,hisC,queF,pepT,SERP0413,prfB,aroD,sufS,SERP0528,SERP0540,spsA,spsB,murE,prfC,SERP0611,folD,purE,purK,purC,purS,purQ,purL,purF,purM,purN,purH,purD,ctaB,pheS,pheT,murI,mraY,murD,ileS,lspA,…	rpmH,SERP0024,SERP0033,rpsF,rpsR,xpt,guaB,guaA,SERP0094,SERP0095,gltD,metS,glmU,rplY,pth,hpt,ftsH,folP,folB,folK,lysS,gltX,rpmG-1,rplK,rplA,rplJ,rplL,rpsL,rpsG,fusA,tuf,folE2,SERP0235,mvaD,SERP0240,argS,tagD,graS,scdA,SERP0335,bacA,SERP0355,saeS,queE,SERP0372,queC,hisC,queF,pepT,SERP0413,prfB,aroD,sufS,SERP0528,SERP0540,spsA,spsB,murE,prfC,SERP0611,folD,purE,purK,purC,purS,purQ,purL,purF,purM,pur…
Organonitrogen compound biosynthetic process (GO:1901566)	185	326	56.7485	185	326	56.7485	233	326	71.4724		rpmH,rpsF,rpsR,xpt,guaA,SERP0094,metS,glmU,rplY,pth,hpt,folP,folB,folK,lysS,gltX,rpmG-1,rplK,rplA,rplJ,rplL,rpsL,rpsG,ilvE,SERP0235,argS,tagD,bacA,SERP0355,queE,queC,hisC,queF,prfB,aroD,murE,prfC,folD,purE,purK,purC,purS,purQ,purL,purF,purM,purN,purH,purD,ctaB,pheS,pheT,murI,mraY,murD,ileS,fbe,coaBC,def-2,fmt,rpsP,rplS,pyrH,proS,infB,ribF,SERP0896,thrB,femA,femB,lysC,SERP1009,asnS,aroA,aroB,aroC,…	rpmH,rpsF,rpsR,xpt,guaB,guaA,SERP0094,gltD,metS,glmU,rplY,pth,hpt,folP,folB,folK,lysS,gltX,rpmG-1,rplK,rplA,rplJ,rplL,rpsL,rpsG,fusA,tuf,folE2,SERP0235,argS,tagD,bacA,SERP0355,queE,SERP0372,queC,hisC,queF,prfB,aroD,murE,prfC,folD,purE,purK,purC,purS,purQ,purL,purF,purM,purN,purH,purD,ctaB,coaD,rpmF,pheS,pheT,murI,mraY,murD,ileS,fbe,coaBC,def-2,fmt,SERP0789,rpsP,rplS,rpsB,tsf,pyrH,frr,proS,infB,ri…
Organic substance biosynthetic process (GO:1901576)	241	443	54.4018	241	443	54.4018	310	443	69.9774		rpmH,rpsF,rpsR,xpt,guaA,SERP0094,dnaX,metS,ispE,glmU,prsA,rplY,pth,hpt,folP,folB,folK,lysS,gltX,rpmG-1,nusG,rplK,rplA,rplJ,rplL,rpoB,rpoC,rpsL,rpsG,ilvE,SERP0202,SERP0203,SERP0235,mvk,mvaD,SERP0240,argS,tagA,tagD,bacA,SERP0355,queE,queC,ltaS,hisC,queF,nrdF-1,prfB,aroD,dltA,dltB,dltC,dltD,fabH,fabF,fabI,ltaA,ypfP,murE,prfC,menA,menB,folD,purE,purK,purC,purS,purQ,purL,purF,purM,purN,purH,purD,ctaB,…	rpmH,rpsF,rpsR,xpt,guaB,guaA,SERP0094,gltD,dnaX,metS,ispE,glmU,prsA,rplY,pth,hpt,folP,folB,folK,lysS,gltX,rpmG-1,nusG,rplK,rplA,rplJ,rplL,rpoB,rpoC,rpsL,rpsG,fusA,tuf,SERP0202,SERP0203,folE2,SERP0235,mvk,mvaD,SERP0240,argS,tagA,tagD,bacA,SERP0355,queE,SERP0372,queC,ltaS,hisC,queF,nrdF-1,prfB,aroD,dltA,dltB,dltC,dltD,fabH,fabF,fabI,ltaA,ypfP,murE,prfC,menA,menD,menH,menB,folD,purE,purK,purC,purS,p…
GO Molecular Functions
Nucleotide binding (GO:0000166)	174	374	46.5241	174	374	46.5241					trmE,gidA,SERP0015,guaA,metN1,dnaX,metS,ispE,prsA,mfd,tilS,hpt,ftsH,folK,lysS,gltX,SERP0202,SERP0203,mvk,mvaD,SERP0240,argS,tagH,SERP0314,SERP0340,SERP0341,SERP0361,saeS,queC,SERP0378,recQ-1,nrdI-1,nrdE,SERP0417,uvrB,sufC,SERP0516,dltA,SERP0542,rexB,oppD,oppF,SERP0595,murE,prfC,purK,purC,purS,purQ,purL,purM,purD,SERP0696,pheS,pheT,mutS2,SERP0734,murD,ileS,gmk,coaBC,SERP0786,SERP0811,trmFO,codY,py…
Nucleic acid binding (GO:0003676)	158	313	50.4792	158	313	50.4792					rnpA,SERP0029,SERP0038,rpsF,ssb,rpsR,dnaX,SERP0115,recR,metS,rnmV,ksgA,purR,rplY,mfd,SERP0144,SERP0146,lysS,gltX,rplK,rplA,rplJ,rpoB,rpoC,rpsL,rpsG,SERP0247,SERP0249,sirR,SERP0320,SERP0322,saeR,recQ-1,SERP0417,prfB,uvrB,SERP0541,SERP0544,rexB,SERP0558,SERP0565,SERP0600,prfC,SERP0696,SERP0697,pheS,pheT,SERP0726,mutS2,ileS,SERP0763,pyrR,fbe,sun,rlmN,fapR,rnhB,topA,codY,polC,nusA,infB,truB,pnp,rnj2,…
RNA binding (GO:0003723)	69	107	64.486	69	107	64.486					rnpA,rpsF,rpsR,metS,rnmV,ksgA,rplY,SERP0144,gltX,rplK,rplA,rplJ,rpsL,rpsG,SERP0541,SERP0696,pheS,pheT,ileS,SERP0763,pyrR,fbe,sun,rlmN,rnhB,nusA,truB,pnp,rnj2,glcT,SERP1015,rluB,rpsT,trmU,dtd,rplU,ermA-1,rplT,thrS,rpsD,tyrS,SERP1302,SERP1391,cshA,SERP1722,rho,truA,rpsK,rpsM,rpsE,rplR,rpsH,rpsN-2,rplE,rplX,rplN,rpsQ,rplP,rpsC,rplV,rpsS,rplB,rplW,rplD,rplC,rpsJ,dus,SERP2457,SERP2458
Structural constituent of ribosome (GO:0003735)	42	56	75	42	56	75					rpmH,rpsF,rpsR,rplY,rpmG-1,rplK,rplA,rplJ,rplL,rpsL,rpsG,rpsP,rplS,rpsT,rplU,rplT,rpmI,rpsD,rpmE,rpsI,rplM,rpsK,rpsM,rpmD,rpsE,rplR,rpsH,rpsN-2,rplE,rplX,rplN,rpsQ,rpmC,rplP,rpsC,rplV,rpsS,rplB,rplW,rplD,rplC,rpsJ
Catalytic activity (GO:0003824)	429	1019	42.1001	429	1019	42.1001					rnpA,trmE,SERP0032,SERP0052,xpt,guaA,pfoR,SERP0090,SERP0094,SERP0095,sle1,SERP0101,SERP0113,dnaX,metS,rnmV,ksgA,ispE,purR,glmU,prsA,pth,mfd,tilS,hpt,ftsH,folP,folB,folK,lysS,gltX,rpoB,rpoC,ilvE,SERP0200,SERP0202,SERP0203,SERP0205,azo1,vraB,SERP0227,ung,SERP0235,mvk,mvaD,SERP0240,SERP0250,argS,SERP0263,SERP0268,SERP0269,tagA,SERP0298,tagD,SERP0334,SERP0335,bacA,SERP0355,nagA,saeS,queE,queC,SERP037…
Binding (GO:0005488)	380	840	45.2381	380	840	45.2381					rnpA,trmE,gidA,SERP0015,SERP0029,SERP0038,rpsF,ssb,rpsR,guaA,SERP0095,metN1,dnaX,SERP0115,recR,metS,rnmV,ksgA,ispE,purR,glmU,prsA,rplY,mfd,SERP0144,SERP0146,tilS,hpt,ftsH,hslO,folP,folK,lysS,gltX,rplK,rplA,rplJ,rpoB,rpoC,rpsL,rpsG,SERP0202,SERP0203,SERP0235,mvk,mvaD,SERP0240,SERP0247,SERP0249,argS,sitC,sirR,tagH,tagD,SERP0314,SERP0320,SERP0322,scdA,SERP0340,SERP0341,nagA,SERP0361,saeS,saeR,queE,q…
ATP binding (GO:0005524)	137	271	50.5535	137	271	50.5535					SERP0015,guaA,metN1,dnaX,metS,ispE,prsA,mfd,tilS,ftsH,folK,lysS,gltX,SERP0202,SERP0203,mvk,mvaD,SERP0240,argS,tagH,SERP0314,SERP0340,SERP0341,saeS,queC,SERP0378,recQ-1,nrdE,SERP0417,uvrB,sufC,dltA,rexB,oppD,oppF,SERP0595,murE,purK,purC,purS,purQ,purL,purM,purD,pheS,pheT,mutS2,murD,ileS,gmk,SERP0786,pyrH,proS,ribF,ftsK,hexA,hexB,SERP0896,thrB,parE,SERP0950,pstB,lysC,SERP0979,SERP1004,asnS,birA,srr…
Ligase activity (GO:0016874)	56	87	64.3678	56	87	64.3678					guaA,metS,tilS,lysS,gltX,argS,queC,dltA,murE,purK,purC,purS,purQ,purL,purM,purD,pheS,pheT,bshC,murD,ileS,coaBC,proS,asnS,birA,accB,glyS,SERP1169,aspS,hisS,valS,thrS,accA,accD,tyrS,fhs,murC,leuS,SERP1429,gatB,gatA,gatC,murF,ddl,atpC,atpD,atpA,atpH,atpF,atpE,atpB,pyrG,capB,panC,purA,serS
rRNA binding (GO:0019843)	33	43	76.7442	33	43	76.7442					rpsF,rpsR,rnmV,rplY,rplK,rplA,rplJ,rpsL,rpsG,SERP0696,rlmN,rpsT,rplU,rplT,rpsD,rpsK,rpsM,rpsE,rplR,rpsH,rpsN-2,rplE,rplX,rplN,rpsQ,rplP,rpsC,rplV,rpsS,rplB,rplW,rplD,rplC
Ribonucleotide binding (GO:0032553)	153	309	49.5146	153	309	49.5146					trmE,SERP0015,guaA,metN1,dnaX,metS,ispE,prsA,mfd,tilS,ftsH,folK,lysS,gltX,SERP0202,SERP0203,mvk,mvaD,SERP0240,argS,tagH,SERP0314,SERP0340,SERP0341,saeS,queC,SERP0378,recQ-1,nrdI-1,nrdE,SERP0417,uvrB,sufC,dltA,SERP0542,rexB,oppD,oppF,SERP0595,murE,prfC,purK,purC,purS,purQ,purL,purM,purD,SERP0696,pheS,pheT,mutS2,murD,ileS,gmk,coaBC,SERP0786,SERP0811,codY,pyrH,proS,infB,ribF,ftsK,hexA,hexB,hflX,SERP…
Purine ribonucleotide binding (GO:0032555)	149	300	49.6667	149	300	49.6667					trmE,SERP0015,guaA,metN1,dnaX,metS,ispE,prsA,mfd,tilS,ftsH,folK,lysS,gltX,SERP0202,SERP0203,mvk,mvaD,SERP0240,argS,tagH,SERP0314,SERP0340,SERP0341,saeS,queC,SERP0378,recQ-1,nrdE,SERP0417,uvrB,sufC,dltA,rexB,oppD,oppF,SERP0595,murE,prfC,purK,purC,purS,purQ,purL,purM,purD,SERP0696,pheS,pheT,mutS2,murD,ileS,gmk,SERP0786,SERP0811,codY,pyrH,proS,infB,ribF,ftsK,hexA,hexB,hflX,SERP0896,thrB,parE,SERP095…
Purine ribonucleoside triphosphate binding (GO:0035639)	149	299	49.8328	149	299	49.8328					trmE,SERP0015,guaA,metN1,dnaX,metS,ispE,prsA,mfd,tilS,ftsH,folK,lysS,gltX,SERP0202,SERP0203,mvk,mvaD,SERP0240,argS,tagH,SERP0314,SERP0340,SERP0341,saeS,queC,SERP0378,recQ-1,nrdE,SERP0417,uvrB,sufC,dltA,rexB,oppD,oppF,SERP0595,murE,prfC,purK,purC,purS,purQ,purL,purM,purD,SERP0696,pheS,pheT,mutS2,murD,ileS,gmk,SERP0786,SERP0811,codY,pyrH,proS,infB,ribF,ftsK,hexA,hexB,hflX,SERP0896,thrB,parE,SERP095…
Small molecule binding (GO:0036094)	189	420	45	189	420	45					trmE,gidA,SERP0015,guaA,SERP0095,metN1,dnaX,metS,ispE,prsA,mfd,tilS,hpt,ftsH,folK,lysS,gltX,rpoB,SERP0202,SERP0203,mvk,mvaD,SERP0240,argS,tagH,SERP0314,SERP0340,SERP0341,SERP0361,saeS,queC,SERP0378,recQ-1,hisC,nrdI-1,nrdE,SERP0417,uvrB,sufC,sufS,SERP0516,dltA,SERP0542,rexB,oppD,oppF,SERP0595,murE,prfC,SERP0633,purK,purC,purS,purQ,purL,purM,purD,SERP0696,pheS,pheT,mutS2,SERP0734,pbp1,murD,ileS,gmk…
Ion binding (GO:0043167)	260	573	45.3752	260	573	45.3752					trmE,gidA,SERP0015,guaA,SERP0095,metN1,dnaX,recR,metS,ispE,glmU,prsA,mfd,tilS,hpt,ftsH,folP,folK,lysS,gltX,rpoC,SERP0202,SERP0203,SERP0235,mvk,mvaD,SERP0240,argS,sitC,sirR,tagH,tagD,SERP0314,scdA,SERP0340,SERP0341,nagA,SERP0361,saeS,queE,queC,SERP0378,ltaS,recQ-1,hisC,SERP0388,SERP0389,nrdI-1,nrdE,pepT,SERP0417,uvrB,sufC,sufS,SERP0499,dltA,SERP0528,SERP0542,rexB,oppD,oppF,mgtE,SERP0595,murE,prfC,…
Anion binding (GO:0043168)	176	372	47.3118	176	372	47.3118					trmE,gidA,SERP0015,guaA,SERP0095,metN1,dnaX,metS,ispE,prsA,mfd,tilS,ftsH,folK,lysS,gltX,SERP0202,SERP0203,mvk,mvaD,SERP0240,argS,tagH,SERP0314,SERP0340,SERP0341,SERP0361,saeS,queC,SERP0378,recQ-1,hisC,nrdI-1,nrdE,SERP0417,uvrB,sufC,sufS,dltA,SERP0542,rexB,oppD,oppF,SERP0595,murE,prfC,SERP0633,purK,purC,purS,purQ,purL,purM,purD,SERP0696,pheS,pheT,mutS2,pbp1,murD,ileS,gmk,coaBC,SERP0786,SERP0811,tr…
Organic cyclic compound binding (GO:0097159)	306	662	46.2236	306	662	46.2236					rnpA,trmE,gidA,SERP0015,SERP0029,SERP0038,rpsF,ssb,rpsR,guaA,SERP0095,metN1,dnaX,SERP0115,recR,metS,rnmV,ksgA,ispE,purR,prsA,rplY,mfd,SERP0144,SERP0146,tilS,hpt,ftsH,folK,lysS,gltX,rplK,rplA,rplJ,rpoB,rpoC,rpsL,rpsG,SERP0202,SERP0203,SERP0235,mvk,mvaD,SERP0240,SERP0247,SERP0249,argS,sirR,tagH,SERP0314,SERP0320,SERP0322,SERP0340,SERP0341,SERP0361,saeS,saeR,queC,SERP0378,recQ-1,hisC,nrdI-1,nrdE,SER…
Carbohydrate derivative binding (GO:0097367)	155	316	49.0506	155	316	49.0506					trmE,SERP0015,guaA,metN1,dnaX,metS,ispE,prsA,mfd,tilS,ftsH,folK,lysS,gltX,rpoB,SERP0202,SERP0203,mvk,mvaD,SERP0240,argS,tagH,SERP0314,SERP0340,SERP0341,saeS,queC,SERP0378,recQ-1,nrdI-1,nrdE,SERP0417,uvrB,sufC,dltA,SERP0542,rexB,oppD,oppF,SERP0595,murE,prfC,purK,purC,purS,purQ,purL,purM,purD,SERP0696,pheS,pheT,mutS2,murD,ileS,gmk,coaBC,SERP0786,SERP0811,codY,pyrH,proS,infB,ribF,ftsK,hexA,hexB,hflX…
Catalytic activity, acting on a tRNA (GO:0140101)	37	46	80.4348	37	46	80.4348					rnpA,metS,pth,lysS,gltX,argS,SERP0355,pheS,pheT,ileS,fmt,rlmN,trmD,trmFO,proS,truB,fmtC,asnS,glyS,SERP1178,aspS,hisS,dtd,tgt,queA,valS,thrS,tyrS,trmB,leuS,SERP1391,gatB,gatA,gatC,truA,dus,serS
Heterocyclic compound binding (GO:1901363)	306	662	46.2236	306	662	46.2236					rnpA,trmE,gidA,SERP0015,SERP0029,SERP0038,rpsF,ssb,rpsR,guaA,SERP0095,metN1,dnaX,SERP0115,recR,metS,rnmV,ksgA,ispE,purR,prsA,rplY,mfd,SERP0144,SERP0146,tilS,hpt,ftsH,folK,lysS,gltX,rplK,rplA,rplJ,rpoB,rpoC,rpsL,rpsG,SERP0202,SERP0203,SERP0235,mvk,mvaD,SERP0240,SERP0247,SERP0249,argS,sirR,tagH,SERP0314,SERP0320,SERP0322,SERP0340,SERP0341,SERP0361,saeS,saeR,queC,SERP0378,recQ-1,hisC,nrdI-1,nrdE,SER…
GO Cellular components
Intracellular anatomical structure (GO:0005622)	219	405	54.0741	219	405	54.0741	271	405	66.9136		rpmH,trmE,gidA,SERP0032,rpsF,rpsR,xpt,SERP0115,metS,rnmV,ksgA,glmU,prsA,rplY,pth,mfd,tilS,hpt,hslO,lysS,gltX,rpmG-1,rplK,rplA,rplJ,rplL,rpsL,rpsG,ung,mvk,mvaD,argS,sirR,tagD,SERP0322,scdA,saeR,queF,nrdF-1,pepT,prfB,uvrB,trxB,SERP0434,dltA,dltC,SERP0528,fabH,murE,prfC,purS,purQ,purL,purM,SERP0696,SERP0712,pheS,pheT,murD,ileS,gmk,sun,rlmN,plsX,rpsP,rimM,trmD,rplS,SERP0811,rnhB,topA,trmFO,codY,pyrH,…	rpmH,trmE,gidA,gidB,SERP0006,SERP0032,rpsF,rpsR,xpt,metS,rnmV,ksgA,glmU,prsA,rplY,pth,mfd,tilS,hpt,hslO,lysS,gltX,rpmG-1,rplK,rplA,rplJ,rplL,SERP0185,rpsL,rpsG,fusA,tuf,ung,mvk,mvaD,argS,sirR,tagD,SERP0322,scdA,saeR,queF,nrdF-1,pepT,secA,prfB,uvrB,trxB,dltA,dltC,SERP0528,fabH,SERP0581,murE,prfC,purS,purQ,purL,purM,SERP0696,SERP0712,coaD,rpmF,pheS,pheT,rnhC,uvrC,murD,ileS,gmk,priA,sun,rlmN,plsX,rn…
Cytoplasm (GO:0005737)	172	339	50.7375	172	339	50.7375					trmE,gidA,SERP0032,xpt,SERP0115,metS,rnmV,ksgA,glmU,prsA,pth,mfd,tilS,hpt,hslO,lysS,gltX,rpmG-1,ung,mvk,mvaD,argS,sirR,tagD,SERP0322,scdA,saeR,queF,nrdF-1,pepT,prfB,uvrB,trxB,SERP0434,dltA,dltC,SERP0528,fabH,murE,prfC,purS,purQ,purL,purM,SERP0696,SERP0712,pheS,pheT,murD,ileS,gmk,sun,rlmN,plsX,rpsP,rimM,trmD,SERP0811,rnhB,trmFO,codY,pyrH,proS,polC,rimP,nusA,infB,rbfA,pnp,rnj2,miaB,glpD,hflX,SERP08…
Ribosome (GO:0005840)	43	60	71.6667	43	60	71.6667	52	60	86.6667		rpmH,rpsF,rpsR,rplY,rpmG-1,rplK,rplA,rplJ,rplL,rpsL,rpsG,rpsP,rimM,rplS,rpsT,rplU,rplT,rpmI,rpsD,rpmE,rpsI,rplM,rpsK,rpsM,rpmD,rpsE,rplR,rpsH,rpsN-2,rplE,rplX,rplN,rpsQ,rpmC,rplP,rpsC,rplV,rpsS,rplB,rplW,rplD,rplC,rpsJ	rpmH,rpsF,rpsR,rplY,rpmG-1,rplK,rplA,rplJ,rplL,SERP0185,rpsL,rpsG,rpmF,rpsP,rimM,rplS,rpsB,SERP0835,rpsO,rpsT,rplU,rplT,rpmI,rpsD,rpmE,rpsI,rplM,rplQ,rpsK,rpsM,rplO,rpmD,rpsE,rplR,rplF,rpsH,rpsN-2,rplE,rplX,rplN,rpsQ,rpmC,rplP,rpsC,rplV,rpsS,rplB,rplW,rplD,rplC,rpsJ,rplI
Plasma membrane (GO:0005886)							210	311	67.5241			SERP0015,SERP0016,SERP0021,SERP0024,SERP0039,SERP0051,pbuX,pfoR,nuoF,SERP0085,metN1,SERP0098,SERP0111,SERP0142,ftsH,secE,arsB-2,proP,SERP0230,SERP0267,SERP0272,sitB,tagH,SERP0297,SERP0305,graS,SERP0314,SERP0315,bacA,norA,saeS,ltaS,SERP0392,SERP0400,SERP0413,secA,secG,SERP0509,dltB,dltD,SERP0529,mnhA,SERP0551,spsA,spsB,SERP0557,mgtE,SERP0591,ltaA,ypfP,SERP0610,SERP0611,menA,SERP0660,SERP0661,cydA,…
Membrane (GO:0016020)							385	636	60.5346			SERP0012,SERP0013,SERP0014,SERP0015,SERP0016,SERP0021,SERP0024,SERP0028,SERP0039,SERP0048,SERP0051,SERP0054,SERP0063,pbuX,SERP0074,pfoR,nuoF,SERP0085,SERP0088,SERP0089,SERP0092,metN1,SERP0098,SERP0099,SERP0102,SERP0105,SERP0106,SERP0111,SERP0142,SERP0145,ftsH,nupC,SERP0167,secE,arsB-2,proP,SERP0230,SERP0233,SERP0234,SERP0267,SERP0272,SERP0276,sitB,tagH,SERP0297,SERP0298,SERP0304,SERP0305,SERP0308…
Intracellular organelle (GO:0043229)							61	72	84.7222			rpmH,rpsF,rpsR,rplY,rpmG-1,rplK,rplA,rplJ,rplL,SERP0185,rpsL,rpsG,rpmF,priA,rpsP,rimM,rplS,topA,rpsB,SERP0835,rpsO,parE,parC,dnaG,rpsT,rplU,rplT,rpmI,ezrA,rpsD,SERP1290,rpmE,rpsI,rplM,rplQ,rpsK,rpsM,rplO,rpmD,rpsE,rplR,rplF,rpsH,rpsN-2,rplE,rplX,rplN,rpsQ,rpmC,rplP,rpsC,rplV,rpsS,rplB,rplW,rplD,rplC,rpsJ,dnaB,rplI,gyrA
Intracellular non-membrane-bounded organelle (GO:0043232)	47	71	66.1972	47	71	66.1972	60	71	84.507		rpmH,rpsF,rpsR,SERP0115,rplY,rpmG-1,rplK,rplA,rplJ,rplL,rpsL,rpsG,rpsP,rimM,rplS,topA,parE,rpsT,rplU,rplT,rpmI,rpsD,rpmE,rpsI,rplM,rpsK,rpsM,rpmD,rpsE,rplR,rpsH,rpsN-2,rplE,rplX,rplN,rpsQ,rpmC,rplP,rpsC,rplV,rpsS,rplB,rplW,rplD,rplC,rpsJ,gyrA	rpmH,rpsF,rpsR,rplY,rpmG-1,rplK,rplA,rplJ,rplL,SERP0185,rpsL,rpsG,rpmF,priA,rpsP,rimM,rplS,topA,rpsB,SERP0835,rpsO,parE,parC,dnaG,rpsT,rplU,rplT,rpmI,ezrA,rpsD,rpmE,rpsI,rplM,rplQ,rpsK,rpsM,rplO,rpmD,rpsE,rplR,rplF,rpsH,rpsN-2,rplE,rplX,rplN,rpsQ,rpmC,rplP,rpsC,rplV,rpsS,rplB,rplW,rplD,rplC,rpsJ,dnaB,rplI,gyrA
Cell periphery (GO:0071944)							211	312	67.6282			SERP0015,SERP0016,SERP0021,SERP0024,SERP0039,SERP0051,pbuX,pfoR,nuoF,SERP0085,metN1,SERP0098,SERP0111,SERP0142,ftsH,secE,arsB-2,proP,SERP0230,SERP0267,SERP0272,sitB,tagH,SERP0297,SERP0305,graS,SERP0314,SERP0315,bacA,norA,saeS,ltaS,SERP0392,SERP0400,SERP0413,secA,secG,SERP0509,dltB,dltD,SERP0529,mnhA,SERP0551,spsA,spsB,SERP0557,mgtE,SERP0591,ltaA,ypfP,SERP0610,SERP0611,menA,SERP0660,SERP0661,cydA,…
Cellular anatomical entity (GO:0110165)	456	1045	43.6364	456	1045	43.6364	650	1045	62.201		rpmH,trmE,gidA,SERP0014,SERP0015,SERP0032,SERP0039,rpsF,rpsR,xpt,pbuX,pfoR,SERP0089,SERP0092,metN1,SERP0098,SERP0099,sle1,SERP0102,SERP0105,SERP0106,SERP0111,SERP0115,metS,rnmV,ksgA,glmU,prsA,rplY,pth,mfd,tilS,hpt,ftsH,hslO,lysS,SERP0167,gltX,rpmG-1,secE,rplK,rplA,rplJ,rplL,rpsL,rpsG,SERP0207,arsB-2,proP,ung,SERP0230,SERP0233,SERP0234,mvk,mvaD,argS,SERP0276,sirR,tagH,SERP0297,SERP0298,tagD,SERP03…	rpmH,trmE,gidA,gidB,SERP0006,SERP0012,SERP0013,SERP0014,SERP0015,SERP0016,SERP0021,SERP0024,SERP0028,SERP0032,SERP0039,rpsF,rpsR,SERP0048,SERP0051,SERP0054,SERP0063,xpt,pbuX,SERP0074,pfoR,nuoF,SERP0085,SERP0088,SERP0089,SERP0092,metN1,SERP0098,SERP0099,sle1,SERP0102,SERP0105,SERP0106,SERP0111,metS,rnmV,ksgA,glmU,prsA,rplY,pth,mfd,SERP0142,SERP0145,tilS,hpt,ftsH,hslO,lysS,nupC,SERP0167,gltX,rpmG-1…
KEGG
Ribosome (ser03010)	42	58	72.4138	42	58	72.4138					rpmH,rpsF,rpsR,rplY,rpmG-1,rplK,rplA,rplJ,rplL,rpsL,rpsG,rpsP,rplS,rpsT,rplU,rplT,rpmI,rpsD,rpmE,rpsI,rplM,rpsK,rpsM,rpmD,rpsE,rplR,rpsH,rpsN-2,rplE,rplX,rplN,rpsQ,rpmC,rplP,rpsC,rplV,rpsS,rplB,rplW,rplD,rplC,rpsJ
Stationary cells | Downregulated genes	Observed gene count	Background gene count	% of genes	Observed gene count	Background gene count	% of genes	Observed gene count	Background gene count	% of genes
KEGG
Glycolysis / Gluconeogenesis (ser00010)							5	39	12.8205			gapA-2,ppdK,SERP2324,SERP2327,SERP2469
Microbial metabolism in diverse environments (ser01120)							7	138	5.07246			SERP0216,SERP0217,gapA-2,ppdK,SERP2324,SERP2327,SERP2469
Carbon metabolism (ser01200)							6	80	7.5			SERP0216,SERP0217,gapA-2,ppdK,SERP2324,SERP2327

## Sheet: Table S4
Table S4 - Upregulated and dowregulated genes from SERP1500 to SERP1653 at 15- and 30-min post-infection (comparing with time 0 - uninfected control) in exponential and stationary cells. These genes are putatively within prophage regions.
Gene	Annotation (STRING/KEGG/GenBank)	Fold Change	FDR p-value correction	Notes
Exponential cells | 15 min post-infection
SERP1502	DNA-binding protein, putative	12.4767	3.34416e-09
SERP1526	Hypothetical protein	10.455	0	Pfam/Uniprot: Nucleoside 2-deoxyribosyltransferase
SERP1614	Hypothetical protein	7.06009	1.68057e-12	Uniprot: Phage Protein
SERP1501	Conserved hypothetical protein	5.36074	7.63574e-10	Pfam/Uniprot: Recombinase/Resolvase
SERP1649	Lipase/acylhydrolase domain protein	4.58916	0.0441128
SERP1628	Hypothetical protein	4.5456	0.00186253	Uniprot: Phage Protein
xhlB	Prophage, holin, SPP1 family	4.52797	0.0332893
SERP1636	Conserved hypothetical protein	4.4049	0.00327558	Uniprot: Phage Protein
SERP1629	Hypothetical protein	4.39782	0.00554622	Uniprot: Phage Protein
SERP1598	Hypothetical protein	4.39364	1.09836e-07	Uniprot: Uncharacterized protein
SERP1635	Conserved hypothetical protein	4.3146	0.0217211	Uniprot: Phage Protein
SERP1627	Hypothetical protein	4.24229	0.0124517	Uniprot: Phage Protein
SERP1630	Hypothetical protein	4.15463	0.0421906	Uniprot: Phage Protein
SERP1539	Hypothetical protein	4.07535	0.00436677	Uniprot: Uncharacterized protein
SERP1644	Hypothetical protein	4.02873	0.00375409	Uniprot: Phage Protein
SERP1500	Pseudogene	3.92307	1.79737e-06
SERP1621	DNA-binding protein HU, putative	3.86441	0.000259734
SERP1633	Hypothetical protein	3.81337	0.0418827	Uniprot: Phage Protein
SERP1632	Hypothetical protein	3.76617	0.038169	Uniprot: Phage Protein
SERP1608	Conserved domain protein	3.59454	0.0086928	Pfam: Antirestriction protein ArdA
SERP1601	Site-specific recombinase, phage integrase family	3.57233	1.62524e-14
SERP1533	Hypothetical protein	3.54134	1.84223e-07	Uniprot: Phage Protein
SERP1511	Truncated ribonucleoside-diphosphate reductase 2 alpha subunit	3.53626	0.000149553
SERP1506	Conserved hypothetical protein	3.50842	2.73175e-07	Pfam/Uniprot: NTP pyrophosphohydrolase
SERP1534	DNA ligase, ATP-dependent	3.50286	0
SERP1508	Thioredoxin, putative	3.41076	9.73874e-11
SERP1538	DNA polymerase III, alpha subunit, truncation	3.3682	0.00036798
SERP1609	Conserved hypothetical protein	3.31942	0.000772229	Pfam/Uniprot: Antirestriction protein ArdA
SERP1505	Hypothetical protein	2.94234	0.0409663	Uniprot: Phage Protein
SERP1596	Hypothetical protein	2.88781	0.0186161	Uniprot: Phage Protein
SERP1597	Hypothetical protein	2.73109	7.77e-05	Uniprot: Phage Protein
SERP1535	Hypothetical protein	2.5661	0.000127657	Uniprot: Phage Protein
SERP1504	Hypothetical protein	2.53992	0.00927013	Pfam/Uniprot: RusA family crossover junction endodeoxyribonuclease
SERP1509	Hypothetical protein	2.52735	0.00657487	Pfam/Uniprot: Phosphomevalonate kinase
SERP1619	Conserved hypothetical protein	2.41475	0.032775	Pfam/Uniprot: Helicase
SERP1518	Conserved hypothetical protein	2.18866	0.0110127	Pfam/Uniprot: Siphovirus Gp157 family protein
SERP1652	Hypothetical protein	-7.05598	0.00748349	Uniprot: Phage Protein
Exponential cells | 30 min post-infection
SERP1607	Hypothetical protein	12.2034	0.000412388	Uniprot: Phage Protein
SERP1502	DNA-binding protein, putative	8.52194	0.0163516
SERP1601	Site-specific recombinase, phage integrase family	8.12078	0.000369084
SERP1598	Hypothetical protein	7.238	0.0195036	Uniprot: Uncharacterized protein
SERP1511	Truncated ribonucleoside-diphosphate reductase 2 alpha subunit	6.88244	0.0294865
SERP1627	Hypothetical protein	6.50809	0.0406747	Uniprot: Phage Protein
SERP1644	Hypothetical protein	6.35963	0.0379377	Uniprot: Phage Protein
SERP1629	Hypothetical protein	6.35841	0.026795	Uniprot: Phage Protein
SERP1620	Hypothetical protein	6.16774	0.0299632	Uniprot: Phage Protein
SERP1628	Hypothetical protein	6.14851	0.0395069	Uniprot: Phage Protein
SERP1636	Conserved hypothetical protein	6.1472	0.0360168	Uniprot: Phage Protein
SERP1506	Conserved hypothetical protein	5.7021	0.00196705	Pfam/Uniprot: NTP pyrophosphohydrolase
SERP1621	DNA-binding protein HU, putative	5.25263	0.0395069
SERP1513	Truncated ribonucleoside-diphosphate reductase 2, alpha subunit	4.7054	0.0109403
SERP1504	Hypothetical protein	4.5692	0.0447394	Pfam/Uniprot: RusA family crossover junction endodeoxyribonuclease
SERP1596	Hypothetical protein	4.52088	0.0389226	Uniprot: Phage Protein
SERP1597	Hypothetical protein	4.51726	0.000733803	Uniprot: Phage Protein
SERP1608	Conserved domain protein	4.41813	0.0417003	Pfam: Antirestriction protein ArdA
SERP1514	Hypothetical protein	4.3475	0.0023815	Uniprot: Phage Protein
SERP1501	Conserved hypothetical protein	4.19458	1.60687e-05	Pfam/Uniprot: Recombinase/Resolvase
SERP1505	Hypothetical protein	4.00979	2.10448e-05	Uniprot: Phage Protein
SERP1533	Hypothetical protein	3.94015	0	Uniprot: Phage Protein
SERP1573	Conserved hypothetical protein	3.42105	0.00676623	Uniprot: Uncharacterized protein
SERP1500	Pseudogene	2.75717	0.000482845
SERP1518	Conserved hypothetical protein	2.7042	0.000233883	Pfam/Uniprot: Siphovirus Gp157 family protein
SERP1537	DNA polymerase III, alpha subunit, putative	2.61589	0.0119802
SERP1534	DNA ligase, ATP-dependent	2.57848	1.46245e-10
SERP1517	Hypothetical protein	2.07271	0.0244037	Uniprot: Phage Protein
SERP1618	Hypothetical protein	2.04493	0.0014423	Uniprot: Phage Protein
SERP1586	Acetyltransferase, GNAT family	-3.65594	0.0183864
Stationary cells | 15 min post-infection
SERP1567	Conserved hypothetical protein	22.5098	0.0137443	Uniprot: Phage Protein
SERP1603	Hypothetical protein	8.42725	0.00687415	Uniprot: Phage Protein
SERP1570	Staphylococcal nuclease family protein	5.80663	0.0241002
SERP1544	Lipoprotein, putative	3.67834	0.0197177
SERP1576	Hypothetical protein	3.5044	0.0127783	Uniprot: Phage Protein
SERP1651	Hypothetical protein	3.37415	0.00411551	Uniprot: Uncharacterized protein
SERP1549	Death-on-curing family protein	3.08872	0.0286334
SERP1579	IS431mec-like transposase	3.04706	0.000289204
SERP1583	IS431mec-like transposase	2.70681	0.000425292
SERP1543	Hypothetical protein	2.66858	0.0396918	Uniprot: Uncharacterized protein
SERP1599	Conserved hypothetical protein	2.53871	0.00321751	Uniprot: Phage Protein
SERP1588	IS431mec-like transposase	2.48723	0.000428259
SERP1550	Hypothetical protein	2.4109	5.13077e-13	Uniprot: AbrB family transcriptional regulator
SERP1526	Hypothetical protein	2.40087	0.0137	Pfam/Uniprot: Nucleoside 2-deoxyribosyltransferase
SERP1600	Conserved hypothetical protein	2.00666	0.00625207	Uniprot: Phage Protein
SERP1612	Hypothetical protein	-2.73811	0.0365419	Uniprot: Uncharacterized protein
Stationary cells | 30 min post-infection
SERP1507	Conserved hypothetical protein	60.7881	0.0051301	Uniprot: Phage Protein
SERP1603	Staphylococcal nuclease family protein	13.2633	0.00204232	Uniprot: Phage Protein
SERP1616	Hypothetical protein	12.6608	0.00122668	Uniprot: Uncharacterized protein
SERP1555	Serine/threonine protein phosphatase, putative	8.26574	0.021207
SERP1526	Hypothetical protein	7.11019	0	Pfam/Uniprot: Nucleoside 2-deoxyribosyltransferase
SERP1651	Hypothetical protein	7.1047	1.42616e-06	Uniprot: Uncharacterized protein
SERP1506	Conserved hypothetical protein	6.82916	0.0160633	Pfam/Uniprot: NTP pyrophosphohydrolase
SERP1583	IS431mec-like transposase	6.7486	6.4987e-06
SERP1573	Conserved hypothetical protein	6.70854	0.0286624	Uniprot: Uncharacterized protein
SERP1545	Conserved hypothetical protein	6.62243	0.000502785	Pfam/Uniprot: Calcineurin-like phosphoesterase domain-containing protein
SERP1579	IS431mec-like transposase	5.87863	5.84846e-09
SERP1591	Conserved hypothetical protein	5.79941	2.02008e-07	Uniprot: DNA Primase
SERP1514	Hypothetical protein	5.79797	0.0123041	Uniprot: Phage Protein
SERP1590	single-stranded-DNA-specific exonuclease RecJ, putative	5.71747	0.00257792
SERP1542	Hypothetical protein	4.91335	1.36514e-07	Uniprot: Uncharacterized protein
SERP1589	Hypothetical protein	4.76221	0.00178568	Pfam/Uniprot: Metallo-beta-lactamase domain-containing protein
SERP1544	Lipoprotein, putative	4.71068	0.000179065
SERP1512	HNH endonuclease family protein	4.56425	0.0311091	This gene may be part of a small mobile genetic element because it disrupts the gene encoding the alpha subunit of ribonucleoside-diphosphate reductase 2
SERP1607	Hypothetical protein	4.161	0.00934488	Uniprot: Phage Protein
SERP1652	Hypothetical protein	4.12895	4.06635e-06	Uniprot: Phage Protein
SERP1549	Death-on-curing family protein	4.07694	0.0017799
SERP1576	Hypothetical protein	4.06164	0.0244822	Uniprot: Phage Protein
SERP1587	IS256-like transposase	4.04547	8.3986e-05
SERP1543	Hypothetical protein	3.99974	3.72634e-06	Uniprot: Uncharacterized protein
SERP1594	Conserved hypothetical protein	3.63645	0.00202052	Uniprot: ATP-binding protein
SERP1509	Hypothetical protein	3.6335	0.0432365	Pfam/Uniprot: Phosphomevalonate kinase
SERP1599	Conserved hypothetical protein	3.5327	0	Uniprot: Phage Protein
SERP1588	IS431mec-like transposase	3.51738	1.19133e-05
SERP1592	Conserved hypothetical protein	3.37907	0.00026999	Pfam/Uniprot: SF4 helicase domain-containing protein
SERP1653	Hypothetical protein	3.26379	0.000113482	Uniprot: Phage Protein
SERP1578	Conserved domain protein	3.17466	0.0021531	Pfam: ATP-grasp domain
SERP1618	Hypothetical protein	3.09917	0.00623397	Uniprot: Phage Protein
SERP1547	Conserved domain protein	3.07061	0.0452293	Pfam: Diphosphoinositol pentakisphosphate kinase 2 N-terminal domain
SERP1533	Hypothetical protein	2.95215	0.00727456	Uniprot: Phage Protein
SERP1530	Hypothetical protein	2.83405	0.0206613	Uniprot: Phage Protein
SERP1550	Hypothetical protein	2.66833	0.000910132	Uniprot: AbrB family transcriptional regulator
SERP1537	DNA polymerase III, alpha subunit, putative	2.58122	0.0100031
SERP1548	Conserved domain protein	2.4156	0.0348951	Pfam: Prefoldin subunit/ C-terminal leucine zipper domain of cyclic nucleotide-gated channels/ Myb/SANT-like DNA-binding domain/ BSD domain/ AI-2E family transporter
SERP1633	Hypothetical protein	2.37387	0.0175336	Uniprot: Phage Protein
SERP1600	Hypothetical protein	2.26152	7.21216e-08	Uniprot: Phage Protein
SERP1601	Site-specific recombinase, phage integrase family	2.2317	0.013184
SERP1643	Hypothetical protein	2.10295	0.000163133	Uniprot: Phage Protein

## Sheet: Table S5
Table S5.1 - Quality score of the RNA sequencing raw reads
Sample		Quality score			* Q20: (Base count of Phred value > 20) / (Total base count)
		Q20 (%) *	Q30 (%) **		** Q30: (Base count of Phred value > 30) / (Total base count)
Condition	Time point (min)
Exponential_EXP#1	0	97.61	92.74
	5	97.67	92.79
	15	97.23	91.86
	30	97.73	92.96
Exponential_EXP#2	0	97.35	92.34
	5	97.4	92.46
	15	97.23	91.85
	30	97.69	92.94
Exponential_EXP#3	0	97.2	91.97
	5	97.52	92.52
	15	97.64	92.98
	30	97.68	93.09
Stationary_STA#1	0	97.69	93.09
	5	97.57	92.87
	15	97.53	92.71
	30	97.37	92.15
Stationary_STA#2	0	97.88	93.51
	5	97.87	93.64
	15	97.55	92.83
	30	97.49	92.62
Stationary_STA#3	0	97.81	93.39
	5	97.65	92.96
	15	97.27	9208
	30	98.17	93.97
Table S5.2 - Trimming parameters applied for the analysis of RNA sequencing raw reads using CLC Genomics Workbench (version 21)
Quality trimming
Quality limit (Phred scale)	0.05
Trim ambiguous nucleotides
Maximum number of ambiguities allowed	2
Table S5.3 - Mapping parameters applied for the analysis of RNA sequencing raw reads using CLC Genomics Workbench (version 21)
Parameter
Mismatches	2
Insertion cost	3
Deletion cost	3
Length fraction	0.8
Similarity fraction	0.8
Maximum number of hits for a read	10
Strands specificity	Both
Table S5.4 - Summary of the quality control and trim and mapping analyses performed to the RNA sequencing raw reads using CLC Genomics Workbench (version 21)
Sample		Quality trimming			Mapping (bacteria genome)			Mapping (phage genome)
		Average length after trimming	Number of reads before trimming	Number of reads after trimming	Reads mapped in pairs (%)	Reads mapped in broken pairs) (%)	Reads not mapped (%)	Reads mapped in pairs (%)	Reads mapped in broken pairs) (%)	Reads not mapped (%)
Condition	Time point (min)
Exponential_EXP#1	0	149.19	23702180	23701896	96.05	1.69	2.27	0	0	100
	5	149.04	22611702	22611381	78.55	1.18	20.27	18.37	0.28	81.35
	15	149.1	23036902	23036615	15.31	0.24	84.44	81.91	1.14	16.95
	30	148.55	23146804	23146471	9.34	0.15	90.51	87.96	1.47	10.57
Exponential_EXP#2	0	149.09	20103736	20103522	96.19	1.55	2.26	0	0	100
	5	149.2	20511742	20511525	78.94	1.31	19.75	17.21	0.29	82.5
	15	149.31	21620646	21620369	9	0.18	90.82	87.59	1.44	10.98
	30	148.37	21202536	21202273	2.65	0.06	97.29	94.62	1.64	3.74
Exponential_EXP#3	0	149.3	20498642	20498391	96.48	1.75	1.77	0	0	100
	5	149.24	21736854	21736537	82.74	1.35	15.91	14.1	0.25	85.66
	15	148.87	23744152	23743962	18.88	0.31	80.81	77.67	1.23	21.1
	30	148.89	23683000	23682705	7.5	0.12	92.38	89.72	1.49	8.78
Stationary_STA#1	0	149.29	19749026	19748924	96.96	1.58	1.46	0	0	100
	5	149.28	22365998	22365873	86.32	1.35	12.33	10.45	0.18	89.36
	15	149.2	25533914	25533578	44.31	0.57	55.12	52.99	0.75	46.26
	30	148.91	22102324	22102007	20.97	0.29	78.74	76.24	0.97	22.79
Stationary_STA#2	0	149.56	21651782	21651768	97.15	0.81	2.04	0	0	100
	5	149.11	20420188	20420182	75.5	0.55	23.95	21.47	0.23	78.29
	15	149.46	23346462	23346436	74.9	0.54	24.56	22.14	0.18	77.67
	30	149.33	22350830	22350822	38.4	0.31	61.29	59.01	0.54	40.45
Stationary_STA#3	0	149.15	22055484	22055444	97.31	0.69	2	0	0	100
	5	149.46	21892658	21892627	93.59	0.91	5.51	3.11	0.04	96.85
	15	149.39	18212786	18212742	57	0.55	42.45	40.29	0.42	59.28
	30	149.47	21994138	21994104	32.52	0.33	67.15	64.56	0.75	34.69
